# Supplementary material for: The pluripotency factor NANOG controls primitive hematopoiesis and directly regulates Tal1
Source: EMBO J. 2019 Feb 27;38(7):e99122. doi: 10.15252/embj.201899122 (PMC6443201; doi:10.15252/embj.201899122)
Supplement: Supplementary file 2 — Dataset EV1 [file EMBJ-38-e99122-s002.xlsx]

## Sheet: Legend
Dataset EV1: Differential gene expression in MEPs (megakaryocyte-erytrocyte progenitors from the bone marrow of Nanog expressing (+dox) vs control mice (-dox).
ensembl_gene_id: Ensembl ID
logFC: Log Fold Change of +dox vs -dox
adj.P.Val: Adjusted P value
ave +dox: Average expression of the gene in +dox MEPs
ave -dox: Average expression of the gene in -dox MEPs
mgi_symbol: abbreviation of gene name according to MGI
description: whole gene name

## Sheet: Nanog-tg +dox vs. -dox
ensembl_gene_id	logFC	adj.P.Val	ave +dox	ave -dox	mgi_symbol	description
ENSMUSG00000069011	-5.49138	0.0311151	0.698462	6.57535	Gm10254	predicted gene 10254 [Source:MGI Symbol;Acc:MGI:3708673]
ENSMUSG00000054203	-5.44949	0.00317774	0.0353738	1.55507	Ifi205	interferon activated gene 205 [Source:MGI Symbol;Acc:MGI:101847]
ENSMUSG00000024112	-5.44924	0.00616109	0.145748	4.67889	Cacna1h	calcium channel, voltage-dependent, T type, alpha 1H subunit [Source:MGI Symbol;Acc:MGI:1928842]
ENSMUSG00000038600	-5.28653	0.00357389	0.0353738	1.3944	Atp6v0a4	ATPase, H+ transporting, lysosomal V0 subunit A4 [Source:MGI Symbol;Acc:MGI:2153480]
ENSMUSG00000026080	-5.08372	0.00123763	0.569691	19.0774	Chst10	carbohydrate sulfotransferase 10 [Source:MGI Symbol;Acc:MGI:2138283]
ENSMUSG00000028909	-5.03022	0.018086	0.233617	4.28996	Ptpru	protein tyrosine phosphatase, receptor type, U [Source:MGI Symbol;Acc:MGI:1321151]
ENSMUSG00000092572	-5.01626	0.00616109	0.0599171	1.67325	Serpinb10	serine (or cysteine) peptidase inhibitor, clade B (ovalbumin), member 10 [Source:MGI Symbol;Acc:MGI:2138648]
ENSMUSG00000083327	-4.95537	0.186831	107.193	340.269	Vcp-rs	valosin containing protein, related sequence [Source:MGI Symbol;Acc:MGI:894298]
ENSMUSG00000071568	-4.93733	0.0288344	0.280807	3.06936	Gm5874	predicted gene 5874 [Source:MGI Symbol;Acc:MGI:3648027]
ENSMUSG00000072720	-4.74828	0.0140369	0.109546	2.53765	Myo18b	myosin XVIIIb [Source:MGI Symbol;Acc:MGI:1921626]
ENSMUSG00000028776	-4.64931	0.00218966	0.778239	18.8092	Tinagl1	tubulointerstitial nephritis antigen-like 1 [Source:MGI Symbol;Acc:MGI:2137617]
ENSMUSG00000020333	-4.40166	0.00366071	3.58946	61.0245	Acsl6	acyl-CoA synthetase long-chain family member 6 [Source:MGI Symbol;Acc:MGI:894291]
ENSMUSG00000020866	-4.28524	0.0241857	0.24365	3.31942	Cacna1g	calcium channel, voltage-dependent, T type, alpha 1G subunit [Source:MGI Symbol;Acc:MGI:1201678]
ENSMUSG00000032315	-4.22226	0.00892256	0.21992	3.84759	Cyp1a1	cytochrome P450, family 1, subfamily a, polypeptide 1 [Source:MGI Symbol;Acc:MGI:88588]
ENSMUSG00000030029	-4.0877	0.00721714	1.44214	20.0906	Lrig1	leucine-rich repeats and immunoglobulin-like domains 1 [Source:MGI Symbol;Acc:MGI:107935]
ENSMUSG00000060275	-3.98993	0.0213254	0.275584	4.51073	Nrg2	neuregulin 2 [Source:MGI Symbol;Acc:MGI:1098246]
ENSMUSG00000044550	-3.98852	0.0518255	0.445207	2.93502	Tceal3	transcription elongation factor A (SII)-like 3 [Source:MGI Symbol;Acc:MGI:1913354]
ENSMUSG00000026835	-3.97271	0.0159426	2.81931	46.2552	Fcnb	ficolin B [Source:MGI Symbol;Acc:MGI:1341158]
ENSMUSG00000024331	-3.91789	0.00963912	0.563926	8.24103	Dsc2	desmocollin 2 [Source:MGI Symbol;Acc:MGI:103221]
ENSMUSG00000064246	-3.86909	0.0289959	0.159174	1.60507	Chil1	chitinase-like 1 [Source:MGI Symbol;Acc:MGI:1340899]
ENSMUSG00000022332	-3.85782	0.00389927	1.24727	17.7207	Khdrbs3	KH domain containing, RNA binding, signal transduction associated 3 [Source:MGI Symbol;Acc:MGI:1313312]
ENSMUSG00000081967	-3.83372	0.0954274	0.804617	2.10998	Gm14017	predicted gene 14017 [Source:MGI Symbol;Acc:MGI:3702155]
ENSMUSG00000038357	-3.77648	0.0126434	3.19067	38.2887	Camp	cathelicidin antimicrobial peptide [Source:MGI Symbol;Acc:MGI:108443]
ENSMUSG00000078817	-3.64057	0.0122296	0.15575	1.75467	Nlrp12	NLR family, pyrin domain containing 12 [Source:MGI Symbol;Acc:MGI:2676630]
ENSMUSG00000046006	-3.6297	0.0498825	0.298058	2.31165	Gapt	Grb2-binding adaptor, transmembrane [Source:MGI Symbol;Acc:MGI:3608341]
ENSMUSG00000050953	-3.51076	0.00252046	4.37156	46.1866	Gja1	gap junction protein, alpha 1 [Source:MGI Symbol;Acc:MGI:95713]
ENSMUSG00000015437	-3.37545	0.0276949	0.455209	3.30348	Gzmb	granzyme B [Source:MGI Symbol;Acc:MGI:109267]
ENSMUSG00000058922	-3.37001	0.132103	0.722587	1.52834	Gm10052	predicted pseudogene 10052 [Source:MGI Symbol;Acc:MGI:3704348]
ENSMUSG00000037379	-3.31318	0.0143843	3.4577	28.3586	Spon2	spondin 2, extracellular matrix protein [Source:MGI Symbol;Acc:MGI:1923724]
ENSMUSG00000022584	-3.30781	0.00478565	12.1342	126.013	Ly6c2	lymphocyte antigen 6 complex, locus C2 [Source:MGI Symbol;Acc:MGI:3712069]
ENSMUSG00000024164	-3.28838	0.00865417	8.23816	82.8428	C3	complement component 3 [Source:MGI Symbol;Acc:MGI:88227]
ENSMUSG00000056071	-3.2523	0.0175886	14.475	116.109	S100a9	S100 calcium binding protein A9 (calgranulin B) [Source:MGI Symbol;Acc:MGI:1338947]
ENSMUSG00000049971	-3.25002	0.0271352	0.302739	2.08959	Glt1d1	glycosyltransferase 1 domain containing 1 [Source:MGI Symbol;Acc:MGI:2442755]
ENSMUSG00000020125	-3.22424	0.00295341	59.5012	560.001	Elane	elastase, neutrophil expressed [Source:MGI Symbol;Acc:MGI:2679229]
ENSMUSG00000039542	-3.21558	0.0342796	0.83099	7.65982	Ncam1	neural cell adhesion molecule 1 [Source:MGI Symbol;Acc:MGI:97281]
ENSMUSG00000032484	-3.20374	0.0135858	8.36131	58.6983	Ngp	neutrophilic granule protein [Source:MGI Symbol;Acc:MGI:105983]
ENSMUSG00000031119	-3.19846	0.00611809	3.95822	32.5403	Gpc4	glypican 4 [Source:MGI Symbol;Acc:MGI:104902]
ENSMUSG00000050138	-3.13617	0.0261615	0.867094	6.45826	Kcnk12	potassium channel, subfamily K, member 12 [Source:MGI Symbol;Acc:MGI:2684043]
ENSMUSG00000051255	-3.10747	0.461594	1.32572	4.46565	Gm6563	predicted pseudogene 6563 [Source:MGI Symbol;Acc:MGI:3646907]
ENSMUSG00000030789	-3.07842	0.0890646	0.379251	1.30546	Itgax	integrin alpha X [Source:MGI Symbol;Acc:MGI:96609]
ENSMUSG00000032514	-3.07085	0.0171861	0.562541	4.57301	Ttc21a	tetratricopeptide repeat domain 21A [Source:MGI Symbol;Acc:MGI:1921302]
ENSMUSG00000050931	-3.04102	0.0328629	1.89701	17.4447	Sgms2	sphingomyelin synthase 2 [Source:MGI Symbol;Acc:MGI:1921692]
ENSMUSG00000002808	-3.03585	0.153528	2.88123	35.4381	Epdr1	ependymin related protein 1 (zebrafish) [Source:MGI Symbol;Acc:MGI:2145369]
ENSMUSG00000048217	-3.03483	0.0116756	0.729152	5.91051	Nags	N-acetylglutamate synthase [Source:MGI Symbol;Acc:MGI:2387600]
ENSMUSG00000056054	-3.00535	0.0126434	15.5661	118.444	S100a8	S100 calcium binding protein A8 (calgranulin A) [Source:MGI Symbol;Acc:MGI:88244]
ENSMUSG00000000157	-2.95876	0.0240436	0.297245	2.3513	Itgb2l	integrin beta 2-like [Source:MGI Symbol;Acc:MGI:1277979]
ENSMUSG00000041754	-2.95823	0.0415644	1.21615	10.7762	Trem3	triggering receptor expressed on myeloid cells 3 [Source:MGI Symbol;Acc:MGI:1930003]
ENSMUSG00000046999	-2.95236	0.00963912	0.385687	2.97849	1110032F04Rik	RIKEN cDNA 1110032F04 gene [Source:MGI Symbol;Acc:MGI:1915975]
ENSMUSG00000032739	-2.93689	0.111306	0.553493	2.10169	Pram1	PML-RAR alpha-regulated adaptor molecule 1 [Source:MGI Symbol;Acc:MGI:3576625]
ENSMUSG00000034220	-2.93549	0.0175886	3.98837	28.1067	Gpc1	glypican 1 [Source:MGI Symbol;Acc:MGI:1194891]
ENSMUSG00000039109	-2.93411	0.0127928	4.82012	36.4258	F13a1	coagulation factor XIII, A1 subunit [Source:MGI Symbol;Acc:MGI:1921395]
ENSMUSG00000056656	-2.9303	0.0184734	1.46638	10.0771	Apol8	apolipoprotein L 8 [Source:MGI Symbol;Acc:MGI:2444921]
ENSMUSG00000004668	-2.9263	0.03101	1.12591	9.05604	Abca13	ATP-binding cassette, sub-family A (ABC1), member 13 [Source:MGI Symbol;Acc:MGI:2388707]
ENSMUSG00000025328	-2.91419	0.00878652	0.786171	5.87286	Padi3	peptidyl arginine deiminase, type III [Source:MGI Symbol;Acc:MGI:1338891]
ENSMUSG00000082530	-2.90515	0.120876	0.50549	1.87831	Gm12168	predicted gene 12168 [Source:MGI Symbol;Acc:MGI:3650839]
ENSMUSG00000039470	-2.89427	0.0126434	0.706105	4.91098	Zdhhc2	zinc finger, DHHC domain containing 2 [Source:MGI Symbol;Acc:MGI:1923452]
ENSMUSG00000051748	-2.86988	0.0336114	0.881431	5.60467	Wfdc21	WAP four-disulfide core domain 21 [Source:MGI Symbol;Acc:MGI:1913357]
ENSMUSG00000027962	-2.85478	0.0417483	3.93809	31.0301	Vcam1	vascular cell adhesion molecule 1 [Source:MGI Symbol;Acc:MGI:98926]
ENSMUSG00000029915	-2.85171	0.0380431	1.03818	7.96648	Clec5a	C-type lectin domain family 5, member a [Source:MGI Symbol;Acc:MGI:1345151]
ENSMUSG00000041707	-2.84282	0.054592	0.395689	3.08842	1810011H11Rik	RIKEN cDNA 1810011H11 gene [Source:MGI Symbol;Acc:MGI:1916319]
ENSMUSG00000071637	-2.84218	0.0143843	1.57989	11.6241	Cebpd	CCAAT/enhancer binding protein (C/EBP), delta [Source:MGI Symbol;Acc:MGI:103573]
ENSMUSG00000052435	-2.83071	0.0147571	1.76816	13.1469	Cebpe	CCAAT/enhancer binding protein (C/EBP), epsilon [Source:MGI Symbol;Acc:MGI:103572]
ENSMUSG00000057729	-2.78911	0.00554511	50.9106	381.705	Prtn3	proteinase 3 [Source:MGI Symbol;Acc:MGI:893580]
ENSMUSG00000024427	-2.78098	0.0301294	0.822373	6.10147	Spry4	sprouty RTK signaling antagonist 4 [Source:MGI Symbol;Acc:MGI:1345144]
ENSMUSG00000023473	-2.77781	0.0211192	0.564068	3.31839	Celsr3	cadherin, EGF LAG seven-pass G-type receptor 3 [Source:MGI Symbol;Acc:MGI:1858236]
ENSMUSG00000020846	-2.7766	0.0191274	1.6665	10.8563	Rflnb	refilin B [Source:MGI Symbol;Acc:MGI:1923816]
ENSMUSG00000035004	-2.7628	0.0237002	3.99264	26.7504	Igsf6	immunoglobulin superfamily, member 6 [Source:MGI Symbol;Acc:MGI:1891393]
ENSMUSG00000022534	-2.7544	0.0260817	0.729121	4.78995	Mefv	Mediterranean fever [Source:MGI Symbol;Acc:MGI:1859396]
ENSMUSG00000079139	-2.70454	0.578806	2.17064	6.38149	Gm4204	predicted gene 4204 [Source:MGI Symbol;Acc:MGI:3782381]
ENSMUSG00000001739	-2.70155	0.0380455	1.30703	9.20844	Cldn15	claudin 15 [Source:MGI Symbol;Acc:MGI:1913103]
ENSMUSG00000045636	-2.70133	0.0301533	2.82688	19.283	Mtus1	mitochondrial tumor suppressor 1 [Source:MGI Symbol;Acc:MGI:2142572]
ENSMUSG00000068587	-2.69431	0.0239604	1.9823	13.9089	Mgam	maltase-glucoamylase [Source:MGI Symbol;Acc:MGI:1203495]
ENSMUSG00000000416	-2.69247	0.0812964	1.05562	5.91949	Cttnbp2	cortactin binding protein 2 [Source:MGI Symbol;Acc:MGI:1353467]
ENSMUSG00000040950	-2.67844	0.0276949	0.712683	4.03466	Mgl2	macrophage galactose N-acetyl-galactosamine specific lectin 2 [Source:MGI Symbol;Acc:MGI:2385729]
ENSMUSG00000016194	-2.61989	0.0311151	1.25097	8.08713	Hsd11b1	hydroxysteroid 11-beta dehydrogenase 1 [Source:MGI Symbol;Acc:MGI:103562]
ENSMUSG00000044211	-2.61208	0.479691	1.10487	2.69634	Gm7887	predicted gene 7887 [Source:MGI Symbol;Acc:MGI:3648251]
ENSMUSG00000042724	-2.60898	0.0557556	0.352909	1.74657	Map3k9	mitogen-activated protein kinase kinase kinase 9 [Source:MGI Symbol;Acc:MGI:2449952]
ENSMUSG00000030659	-2.59657	0.0171861	1.41809	8.59476	Nucb2	nucleobindin 2 [Source:MGI Symbol;Acc:MGI:1858179]
ENSMUSG00000029086	-2.5846	0.0237002	2.06593	13.2493	Prom1	prominin 1 [Source:MGI Symbol;Acc:MGI:1100886]
ENSMUSG00000024897	-2.58425	0.0271488	0.460401	2.7899	Apba1	amyloid beta (A4) precursor protein binding, family A, member 1 [Source:MGI Symbol;Acc:MGI:1860297]
ENSMUSG00000052396	-2.58247	0.0442395	0.510301	2.92827	Mogat2	monoacylglycerol O-acyltransferase 2 [Source:MGI Symbol;Acc:MGI:2663253]
ENSMUSG00000037071	-2.57925	0.0165335	4.9522	31.1522	Scd1	stearoyl-Coenzyme A desaturase 1 [Source:MGI Symbol;Acc:MGI:98239]
ENSMUSG00000025203	-2.57768	0.00478565	52.0818	307.498	Scd2	stearoyl-Coenzyme A desaturase 2 [Source:MGI Symbol;Acc:MGI:98240]
ENSMUSG00000049625	-2.57478	0.0163559	3.5009	19.035	Tifab	TRAF-interacting protein with forkhead-associated domain, family member B [Source:MGI Symbol;Acc:MGI:2385852]
ENSMUSG00000043289	-2.55713	0.175459	0.55531	2.00886	Mei4	meiotic double-stranded break formation protein 4 [Source:MGI Symbol;Acc:MGI:1922283]
ENSMUSG00000052234	-2.55532	0.0114559	1.0837	6.53868	Epx	eosinophil peroxidase [Source:MGI Symbol;Acc:MGI:107569]
ENSMUSG00000025064	-2.55337	0.0606217	0.443421	1.7135	Col17a1	collagen, type XVII, alpha 1 [Source:MGI Symbol;Acc:MGI:88450]
ENSMUSG00000053063	-2.55164	0.0213254	10.2142	64.5296	Clec12a	C-type lectin domain family 12, member a [Source:MGI Symbol;Acc:MGI:3040968]
ENSMUSG00000029484	-2.54867	0.0253826	3.8947	24.11	Anxa3	annexin A3 [Source:MGI Symbol;Acc:MGI:1201378]
ENSMUSG00000030162	-2.53409	0.0598325	0.88116	4.83266	Olr1	oxidized low density lipoprotein (lectin-like) receptor 1 [Source:MGI Symbol;Acc:MGI:1261434]
ENSMUSG00000017002	-2.50604	0.0295532	2.16191	12.5435	Slpi	secretory leukocyte peptidase inhibitor [Source:MGI Symbol;Acc:MGI:109297]
ENSMUSG00000024681	-2.48048	0.0154994	11.7977	70.9546	Ms4a3	membrane-spanning 4-domains, subfamily A, member 3 [Source:MGI Symbol;Acc:MGI:2158468]
ENSMUSG00000030468	-2.47293	0.0219875	1.62183	8.57765	Siglecg	sialic acid binding Ig-like lectin G [Source:MGI Symbol;Acc:MGI:2443630]
ENSMUSG00000032496	-2.46904	0.0319782	5.55233	22.1382	Ltf	lactotransferrin [Source:MGI Symbol;Acc:MGI:96837]
ENSMUSG00000025375	-2.45216	0.0324959	1.32676	7.27552	Aatk	apoptosis-associated tyrosine kinase [Source:MGI Symbol;Acc:MGI:1197518]
ENSMUSG00000037548	-2.44834	0.0372308	0.345519	1.61443	H2-DMb2	histocompatibility 2, class II, locus Mb2 [Source:MGI Symbol;Acc:MGI:95923]
ENSMUSG00000009350	-2.44486	0.00611809	430.18	2431.34	Mpo	myeloperoxidase [Source:MGI Symbol;Acc:MGI:97137]
ENSMUSG00000056643	-2.44374	0.0200647	0.598743	3.21505	Chst13	carbohydrate (chondroitin 4) sulfotransferase 13 [Source:MGI Symbol;Acc:MGI:1919047]
ENSMUSG00000030413	-2.44083	0.0193243	3.13643	17.4033	Pglyrp1	peptidoglycan recognition protein 1 [Source:MGI Symbol;Acc:MGI:1345092]
ENSMUSG00000021867	-2.42665	0.307006	3.89335	6.24182	Tmem254b	transmembrane protein 254b [Source:MGI Symbol;Acc:MGI:3710397]
ENSMUSG00000044424	-2.42557	0.223303	1.57292	3.13821	Gm9493	predicted gene 9493 [Source:MGI Symbol;Acc:MGI:3779903]
ENSMUSG00000072214	-2.41932	0.0321115	0.60505	3.35369	2005-09-01	septin 5 [Source:MGI Symbol;Acc:MGI:1195461]
ENSMUSG00000069310	-2.41794	0.146865	0.522403	1.51702	Hist1h3c	histone cluster 1, H3c [Source:MGI Symbol;Acc:MGI:2448320]
ENSMUSG00000030148	-2.41136	0.0138944	1.58551	8.7557	Clec4a2	C-type lectin domain family 4, member a2 [Source:MGI Symbol;Acc:MGI:1349412]
ENSMUSG00000041515	-2.40619	0.0200615	6.24435	34.457	Irf8	interferon regulatory factor 8 [Source:MGI Symbol;Acc:MGI:96395]
ENSMUSG00000028289	-2.40258	0.0492526	0.707078	3.0767	Epha7	Eph receptor A7 [Source:MGI Symbol;Acc:MGI:95276]
ENSMUSG00000017737	-2.3608	0.0405483	1.00577	3.79111	Mmp9	matrix metallopeptidase 9 [Source:MGI Symbol;Acc:MGI:97011]
ENSMUSG00000030156	-2.34469	0.0324959	1.52985	8.44009	Cd69	CD69 antigen [Source:MGI Symbol;Acc:MGI:88343]
ENSMUSG00000076490	-2.3152	0.216197	1.10624	2.36746	Trbc1	T cell receptor beta, constant region 1 [Source:MGI Symbol;Acc:MGI:4439726]
ENSMUSG00000030340	-2.28886	0.0409413	0.759158	3.4654	Scnn1a	sodium channel, nonvoltage-gated 1 alpha [Source:MGI Symbol;Acc:MGI:101782]
ENSMUSG00000032501	-2.28329	0.0585508	1.08463	4.09794	Trib1	tribbles pseudokinase 1 [Source:MGI Symbol;Acc:MGI:2443397]
ENSMUSG00000056124	-2.27196	0.0567287	7.18535	34.9893	B4galt6	UDP-Gal:betaGlcNAc beta 1,4-galactosyltransferase, polypeptide 6 [Source:MGI Symbol;Acc:MGI:1928380]
ENSMUSG00000059058	-2.26767	0.462131	0.570122	1.41048	Tma7-ps	translational machinery associated 7 homolog (S. cerevisiae), pseudogene [Source:MGI Symbol;Acc:MGI:3705453]
ENSMUSG00000056043	-2.26722	0.0137426	2.0358	9.95897	Rgs9bp	regulator of G-protein signalling 9 binding protein [Source:MGI Symbol;Acc:MGI:2384418]
ENSMUSG00000052889	-2.25603	0.0154994	1.05231	5.05756	Prkcb	protein kinase C, beta [Source:MGI Symbol;Acc:MGI:97596]
ENSMUSG00000058624	-2.25338	0.0041694	12.3618	56.1815	Gda	guanine deaminase [Source:MGI Symbol;Acc:MGI:95678]
ENSMUSG00000027993	-2.24707	0.00513635	6.39342	30.5797	Trim2	tripartite motif-containing 2 [Source:MGI Symbol;Acc:MGI:1933163]
ENSMUSG00000027073	-2.24403	0.0180427	2.16403	9.61462	Prg2	proteoglycan 2, bone marrow [Source:MGI Symbol;Acc:MGI:103294]
ENSMUSG00000035042	-2.24362	0.0363445	0.492637	2.31176	Ccl5	chemokine (C-C motif) ligand 5 [Source:MGI Symbol;Acc:MGI:98262]
ENSMUSG00000018168	-2.24334	0.0563345	0.421587	1.53538	Ikzf3	IKAROS family zinc finger 3 [Source:MGI Symbol;Acc:MGI:1342542]
ENSMUSG00000027463	-2.22047	0.083713	0.80264	3.57631	Slc52a3	solute carrier protein family 52, member 3 [Source:MGI Symbol;Acc:MGI:1916948]
ENSMUSG00000020323	-2.21216	0.0498982	4.67238	23.9446	Prss57	protease, serine 57 [Source:MGI Symbol;Acc:MGI:1920356]
ENSMUSG00000024184	-2.19843	0.0205652	3.70504	15.0106	Pdia2	protein disulfide isomerase associated 2 [Source:MGI Symbol;Acc:MGI:1916441]
ENSMUSG00000052336	-2.18918	0.0292823	0.529794	2.30315	Cx3cr1	chemokine (C-X3-C motif) receptor 1 [Source:MGI Symbol;Acc:MGI:1333815]
ENSMUSG00000058216	-2.15977	0.0240035	3.02838	12.604	Gstp3	glutathione S-transferase pi 3 [Source:MGI Symbol;Acc:MGI:2385078]
ENSMUSG00000061126	-2.15613	0.0147977	1.25825	5.53032	Cyp4f39	cytochrome P450, family 4, subfamily f, polypeptide 39 [Source:MGI Symbol;Acc:MGI:2445210]
ENSMUSG00000031444	-2.14896	0.0200615	1.14513	5.1058	F10	coagulation factor X [Source:MGI Symbol;Acc:MGI:103107]
ENSMUSG00000062157	-2.13899	0.0319782	0.502097	2.18571	Ifnlr1	interferon lambda receptor 1 [Source:MGI Symbol;Acc:MGI:2429859]
ENSMUSG00000061577	-2.13563	0.0277985	0.822515	3.44887	Adgrg5	adhesion G protein-coupled receptor G5 [Source:MGI Symbol;Acc:MGI:2685955]
ENSMUSG00000090625	-2.13493	0.110159	14.5074	48.3273	Gm20721	predicted gene, 20721 [Source:MGI Symbol;Acc:MGI:5313030]
ENSMUSG00000044165	-2.12671	0.0480756	0.630166	2.49689	Bcl2l15	BCLl2-like 15 [Source:MGI Symbol;Acc:MGI:2685412]
ENSMUSG00000052212	-2.12045	0.0311151	1.9322	7.08577	Cd177	CD177 antigen [Source:MGI Symbol;Acc:MGI:1916141]
ENSMUSG00000046805	-2.11303	0.0213254	6.10141	26.2056	Mpeg1	macrophage expressed gene 1 [Source:MGI Symbol;Acc:MGI:1333743]
ENSMUSG00000037126	-2.11149	0.0120699	1.76816	7.70236	Psd	pleckstrin and Sec7 domain containing [Source:MGI Symbol;Acc:MGI:1920978]
ENSMUSG00000026576	-2.11023	0.0367927	0.923571	3.4077	Atp1b1	ATPase, Na+/K+ transporting, beta 1 polypeptide [Source:MGI Symbol;Acc:MGI:88108]
ENSMUSG00000004612	-2.10711	0.0155096	8.57188	38.8431	Nkg7	natural killer cell group 7 sequence [Source:MGI Symbol;Acc:MGI:1931250]
ENSMUSG00000037095	-2.10571	0.0765411	0.899397	3.71974	Lrg1	leucine-rich alpha-2-glycoprotein 1 [Source:MGI Symbol;Acc:MGI:1924155]
ENSMUSG00000034156	-2.0933	0.0126434	11.1222	43.3767	Tspoap1	TSPO associated protein 1 [Source:MGI Symbol;Acc:MGI:2450877]
ENSMUSG00000021556	-2.08417	0.00357389	33.4977	136.246	Golm1	golgi membrane protein 1 [Source:MGI Symbol;Acc:MGI:1917329]
ENSMUSG00000035085	-2.08086	0.0529739	1.63817	7.09168	1700020L24Rik	RIKEN cDNA 1700020L24 gene [Source:MGI Symbol;Acc:MGI:1913580]
ENSMUSG00000015950	-2.08058	0.0274997	9.03139	37.8918	Ncf1	neutrophil cytosolic factor 1 [Source:MGI Symbol;Acc:MGI:97283]
ENSMUSG00000039783	-2.06748	0.0539178	0.467823	1.87931	Kmo	kynurenine 3-monooxygenase (kynurenine 3-hydroxylase) [Source:MGI Symbol;Acc:MGI:2138151]
ENSMUSG00000056836	-2.03923	0.373802	1.85952	2.48783	Gm6851	predicted pseudogene 6851 [Source:MGI Symbol;Acc:MGI:3643618]
ENSMUSG00000056481	-2.03436	0.0143843	2.32745	9.07275	Cd248	CD248 antigen, endosialin [Source:MGI Symbol;Acc:MGI:1917695]
ENSMUSG00000073433	-2.02841	0.0553919	0.858846	3.35984	Arhgdig	Rho GDP dissociation inhibitor (GDI) gamma [Source:MGI Symbol;Acc:MGI:108430]
ENSMUSG00000005800	-2.02628	0.0976888	0.839193	2.50687	Mmp8	matrix metallopeptidase 8 [Source:MGI Symbol;Acc:MGI:1202395]
ENSMUSG00000043740	-2.02584	0.0379443	0.576811	2.4568	B430306N03Rik	RIKEN cDNA B430306N03 gene [Source:MGI Symbol;Acc:MGI:2443478]
ENSMUSG00000032359	-2.02377	0.0755072	1.53555	5.64143	Ctsh	cathepsin H [Source:MGI Symbol;Acc:MGI:107285]
ENSMUSG00000047443	-2.02297	0.0982059	2.24702	10.4556	Erfe	erythroferrone [Source:MGI Symbol;Acc:MGI:3606476]
ENSMUSG00000024011	-2.01092	0.0197624	1.07754	4.25506	Pi16	peptidase inhibitor 16 [Source:MGI Symbol;Acc:MGI:1921366]
ENSMUSG00000046908	-2.00793	0.0434458	2.59928	10.4715	Ltb4r1	leukotriene B4 receptor 1 [Source:MGI Symbol;Acc:MGI:1309472]
ENSMUSG00000039982	-2.00615	0.0568184	2.97715	13.2245	Dtx4	deltex 4, E3 ubiquitin ligase [Source:MGI Symbol;Acc:MGI:2672905]
ENSMUSG00000092345	-2.00533	0.384528	2.48549	2.54069	Gm20503	predicted gene 20503 [Source:MGI Symbol;Acc:MGI:5141968]
ENSMUSG00000037211	-2.00479	0.034659	0.750511	2.82706	Spry1	sprouty RTK signaling antagonist 1 [Source:MGI Symbol;Acc:MGI:1345139]
ENSMUSG00000058905	-1.98621	0.1387	47.33	134.238	Gm10051	predicted pseudogene 10051 [Source:MGI Symbol;Acc:MGI:3641791]
ENSMUSG00000026822	-1.97553	0.0518255	3.52638	10.2211	Lcn2	lipocalin 2 [Source:MGI Symbol;Acc:MGI:96757]
ENSMUSG00000040314	-1.97136	0.0150099	53.881	227.807	Ctsg	cathepsin G [Source:MGI Symbol;Acc:MGI:88563]
ENSMUSG00000031024	-1.96916	0.0065637	3.86855	14.9558	St5	suppression of tumorigenicity 5 [Source:MGI Symbol;Acc:MGI:108517]
ENSMUSG00000057604	-1.95671	0.00611809	4.51679	17.2501	Lmcd1	LIM and cysteine-rich domains 1 [Source:MGI Symbol;Acc:MGI:1353635]
ENSMUSG00000049313	-1.95606	0.0409195	5.72912	23.1391	Sorl1	sortilin-related receptor, LDLR class A repeats-containing [Source:MGI Symbol;Acc:MGI:1202296]
ENSMUSG00000054675	-1.94866	0.0474476	0.385687	1.52162	Tmem119	transmembrane protein 119 [Source:MGI Symbol;Acc:MGI:2385228]
ENSMUSG00000019796	-1.9484	0.165117	11.031	25.987	Lrp11	low density lipoprotein receptor-related protein 11 [Source:MGI Symbol;Acc:MGI:2442989]
ENSMUSG00000031722	-1.94764	0.0541966	9.36039	39.7255	Hp	haptoglobin [Source:MGI Symbol;Acc:MGI:96211]
ENSMUSG00000010760	-1.94742	0.0327112	0.925326	3.29759	Phlda2	pleckstrin homology like domain, family A, member 2 [Source:MGI Symbol;Acc:MGI:1202307]
ENSMUSG00000020644	-1.93028	0.0229388	1.59609	6.25897	Id2	inhibitor of DNA binding 2 [Source:MGI Symbol;Acc:MGI:96397]
ENSMUSG00000068129	-1.92177	0.0344834	6.33154	25.5407	Cst7	cystatin F (leukocystatin) [Source:MGI Symbol;Acc:MGI:1298217]
ENSMUSG00000040809	-1.91705	0.0716476	10.0716	26.7373	Chil3	chitinase-like 3 [Source:MGI Symbol;Acc:MGI:1330860]
ENSMUSG00000043587	-1.91476	0.0371546	6.72214	25.163	Pxylp1	2-phosphoxylose phosphatase 1 [Source:MGI Symbol;Acc:MGI:2442444]
ENSMUSG00000062380	-1.91252	0.0426384	0.622473	2.40649	Tubb3	tubulin, beta 3 class III [Source:MGI Symbol;Acc:MGI:107813]
ENSMUSG00000025573	-1.90494	0.0313743	0.644134	2.48307	6030468B19Rik	RIKEN cDNA 6030468B19 gene [Source:MGI Symbol;Acc:MGI:1924977]
ENSMUSG00000078746	-1.89865	0.396484	2.01049	2.24877	Fam205a4	family with sequence similarity 205, member A4 [Source:MGI Symbol;Acc:MGI:5434294]
ENSMUSG00000086922	-1.88926	0.582613	0.82076	1.55514	Gm13835	predicted gene 13835 [Source:MGI Symbol;Acc:MGI:3650921]
ENSMUSG00000017314	-1.88814	0.00719021	4.16496	15.3805	Mpp2	membrane protein, palmitoylated 2 (MAGUK p55 subfamily member 2) [Source:MGI Symbol;Acc:MGI:1858257]
ENSMUSG00000075296	-1.87508	0.14109	1.06701	2.5782	Aldh3b2	aldehyde dehydrogenase 3 family, member B2 [Source:MGI Symbol;Acc:MGI:2147613]
ENSMUSG00000029094	-1.8614	0.0493452	4.29174	14.8445	Afap1	actin filament associated protein 1 [Source:MGI Symbol;Acc:MGI:1917542]
ENSMUSG00000039960	-1.83069	0.0924532	0.76177	2.40313	Rhou	ras homolog family member U [Source:MGI Symbol;Acc:MGI:1916831]
ENSMUSG00000061132	-1.81588	0.0260817	1.97712	6.53386	Blnk	B cell linker [Source:MGI Symbol;Acc:MGI:96878]
ENSMUSG00000055541	-1.80481	0.0408729	4.07807	14.6423	Lair1	leukocyte-associated Ig-like receptor 1 [Source:MGI Symbol;Acc:MGI:105492]
ENSMUSG00000008136	-1.80311	0.193074	0.620275	1.85346	Fhl2	four and a half LIM domains 2 [Source:MGI Symbol;Acc:MGI:1338762]
ENSMUSG00000028532	-1.80231	0.0233145	3.74999	12.1255	Cachd1	cache domain containing 1 [Source:MGI Symbol;Acc:MGI:2444177]
ENSMUSG00000025877	-1.80089	0.0307245	18.5611	64.1026	Hk3	hexokinase 3 [Source:MGI Symbol;Acc:MGI:2670962]
ENSMUSG00000024424	-1.7995	0.0586811	0.794006	2.60405	Ttc39c	tetratricopeptide repeat domain 39C [Source:MGI Symbol;Acc:MGI:1919997]
ENSMUSG00000032561	-1.79273	0.0747567	0.784514	2.48973	Acpp	acid phosphatase, prostate [Source:MGI Symbol;Acc:MGI:1928480]
ENSMUSG00000085872	-1.78764	0.0947924	0.823057	3.08816	Gm11505	predicted gene 11505 [Source:MGI Symbol;Acc:MGI:3651152]
ENSMUSG00000081603	-1.7668	0.40947	20.1857	23.9734	Gm14681	predicted gene 14681 [Source:MGI Symbol;Acc:MGI:3705734]
ENSMUSG00000022528	-1.75243	0.169587	0.769431	1.95596	Hes1	hes family bHLH transcription factor 1 [Source:MGI Symbol;Acc:MGI:104853]
ENSMUSG00000041329	-1.75104	0.00405963	137.068	456.333	Atp1b2	ATPase, Na+/K+ transporting, beta 2 polypeptide [Source:MGI Symbol;Acc:MGI:88109]
ENSMUSG00000050315	-1.74577	0.0200615	1.18503	3.98814	Synpo2	synaptopodin 2 [Source:MGI Symbol;Acc:MGI:2153070]
ENSMUSG00000029330	-1.73721	0.0702201	0.671831	2.40831	Cds1	CDP-diacylglycerol synthase 1 [Source:MGI Symbol;Acc:MGI:1921846]
ENSMUSG00000076609	-1.73291	0.406765	2.81257	4.16298	Igkc	immunoglobulin kappa constant [Source:MGI Symbol;Acc:MGI:96495]
ENSMUSG00000022629	-1.72838	0.0342996	0.924784	3.00824	Kif21a	kinesin family member 21A [Source:MGI Symbol;Acc:MGI:109188]
ENSMUSG00000043924	-1.72371	0.0654309	0.87858	3.03899	Ncmap	noncompact myelin associated protein [Source:MGI Symbol;Acc:MGI:2444888]
ENSMUSG00000069805	-1.72165	0.100626	0.945361	3.60478	Fbp1	fructose bisphosphatase 1 [Source:MGI Symbol;Acc:MGI:95492]
ENSMUSG00000021728	-1.72053	0.151632	20.5656	84.6826	Emb	embigin [Source:MGI Symbol;Acc:MGI:95321]
ENSMUSG00000082079	-1.72026	0.0343844	1.16598	3.79786	Dnmt3c	DNA methyltransferase 3C [Source:MGI Symbol;Acc:MGI:3649996]
ENSMUSG00000092035	-1.71783	0.0816	0.910144	2.66162	Peg10	paternally expressed 10 [Source:MGI Symbol;Acc:MGI:2157785]
ENSMUSG00000039158	-1.70109	0.0024132	18.2219	58.387	Akna	AT-hook transcription factor [Source:MGI Symbol;Acc:MGI:2140340]
ENSMUSG00000020601	-1.69944	0.0154994	42.8336	134.304	Trib2	tribbles pseudokinase 2 [Source:MGI Symbol;Acc:MGI:2145021]
ENSMUSG00000041920	-1.69524	0.00123763	31.484	101.812	Slc16a6	solute carrier family 16 (monocarboxylic acid transporters), member 6 [Source:MGI Symbol;Acc:MGI:2144585]
ENSMUSG00000027381	-1.68914	0.00346082	15.315	49.3524	Bcl2l11	BCL2-like 11 (apoptosis facilitator) [Source:MGI Symbol;Acc:MGI:1197519]
ENSMUSG00000079481	-1.68715	0.0931145	4.16214	12.9798	Nhsl2	NHS-like 2 [Source:MGI Symbol;Acc:MGI:3645090]
ENSMUSG00000045629	-1.68403	0.0200615	18.7581	56.3462	Sh3tc2	SH3 domain and tetratricopeptide repeats 2 [Source:MGI Symbol;Acc:MGI:2444417]
ENSMUSG00000025473	-1.6811	0.105668	1.10575	2.96389	Adam8	a disintegrin and metallopeptidase domain 8 [Source:MGI Symbol;Acc:MGI:107825]
ENSMUSG00000048142	-1.66368	0.0933563	1.16955	2.99268	Nat8l	N-acetyltransferase 8-like [Source:MGI Symbol;Acc:MGI:2447776]
ENSMUSG00000042249	-1.66237	0.0193501	5.39659	17.7815	Grk3	G protein-coupled receptor kinase 3 [Source:MGI Symbol;Acc:MGI:87941]
ENSMUSG00000070342	-1.65767	0.0625268	0.610814	1.79878	Gm10287	predicted gene 10287 [Source:MGI Symbol;Acc:MGI:3642138]
ENSMUSG00000032786	-1.65357	0.00583864	35.4873	114.229	Alas1	aminolevulinic acid synthase 1 [Source:MGI Symbol;Acc:MGI:87989]
ENSMUSG00000030246	-1.64888	0.0165198	2.49646	7.80816	Ldhb	lactate dehydrogenase B [Source:MGI Symbol;Acc:MGI:96763]
ENSMUSG00000030214	-1.63932	0.0562657	1.61057	4.83796	Plbd1	phospholipase B domain containing 1 [Source:MGI Symbol;Acc:MGI:1914107]
ENSMUSG00000022098	-1.6249	0.00787516	6.82101	20.8975	Bmp1	bone morphogenetic protein 1 [Source:MGI Symbol;Acc:MGI:88176]
ENSMUSG00000082536	-1.60989	0.364049	0.692506	1.06666	Gm13456	predicted gene 13456 [Source:MGI Symbol;Acc:MGI:3651389]
ENSMUSG00000049103	-1.59998	0.0885463	2.81799	9.60746	Ccr2	chemokine (C-C motif) receptor 2 [Source:MGI Symbol;Acc:MGI:106185]
ENSMUSG00000030745	-1.58851	0.162362	0.889265	2.1087	Il21r	interleukin 21 receptor [Source:MGI Symbol;Acc:MGI:1890475]
ENSMUSG00000001249	-1.57632	0.00802702	28.2915	82.2465	Hpn	hepsin [Source:MGI Symbol;Acc:MGI:1196620]
ENSMUSG00000042345	-1.57498	0.00478565	19.1587	56.4804	Ubash3a	ubiquitin associated and SH3 domain containing, A [Source:MGI Symbol;Acc:MGI:1926074]
ENSMUSG00000034957	-1.57476	0.0444197	10.7059	32.5914	Cebpa	CCAAT/enhancer binding protein (C/EBP), alpha [Source:MGI Symbol;Acc:MGI:99480]
ENSMUSG00000006342	-1.56795	0.0243951	3.17477	9.40177	Susd2	sushi domain containing 2 [Source:MGI Symbol;Acc:MGI:1918983]
ENSMUSG00000039693	-1.56523	0.0851607	2.13998	6.49007	Msantd3	Myb/SANT-like DNA-binding domain containing 3 [Source:MGI Symbol;Acc:MGI:1913915]
ENSMUSG00000023216	-1.56336	0.0150099	9.56322	27.2179	Epb42	erythrocyte membrane protein band 4.2 [Source:MGI Symbol;Acc:MGI:95402]
ENSMUSG00000028859	-1.54618	0.0307245	10.8825	29.5617	Csf3r	colony stimulating factor 3 receptor (granulocyte) [Source:MGI Symbol;Acc:MGI:1339755]
ENSMUSG00000021608	-1.5425	0.00357389	36.964	109	Lpcat1	lysophosphatidylcholine acyltransferase 1 [Source:MGI Symbol;Acc:MGI:2384812]
ENSMUSG00000034177	-1.54091	0.0114559	3.1365	9.13012	Rnf43	ring finger protein 43 [Source:MGI Symbol;Acc:MGI:2442609]
ENSMUSG00000028064	-1.53784	0.0507036	5.26176	15.5997	Sema4a	sema domain, immunoglobulin domain (Ig), transmembrane domain (TM) and short cytoplasmic domain, (semaphorin) 4A [Source:MGI Symbol;Acc:MGI:107560]
ENSMUSG00000030747	-1.5363	0.135857	1.22462	3.92205	Dgat2	diacylglycerol O-acyltransferase 2 [Source:MGI Symbol;Acc:MGI:1915050]
ENSMUSG00000038732	-1.5337	0.0835762	0.672102	2.06644	Mboat1	membrane bound O-acyltransferase domain containing 1 [Source:MGI Symbol;Acc:MGI:2387184]
ENSMUSG00000078137	-1.52677	0.134833	0.666208	1.53098	Ankrd63	ankyrin repeat domain 63 [Source:MGI Symbol;Acc:MGI:2686183]
ENSMUSG00000038242	-1.52229	0.054677	1.59005	4.76409	Aox4	aldehyde oxidase 4 [Source:MGI Symbol;Acc:MGI:1919122]
ENSMUSG00000053297	-1.52221	0.0202458	2.81758	8.19267	AI854703	expressed sequence AI854703 [Source:MGI Symbol;Acc:MGI:2141510]
ENSMUSG00000005237	-1.52194	0.0651702	0.939054	2.80986	Dnah2	dynein, axonemal, heavy chain 2 [Source:MGI Symbol;Acc:MGI:107731]
ENSMUSG00000074604	-1.5156	0.0900337	3.50995	10.1921	Mgst2	microsomal glutathione S-transferase 2 [Source:MGI Symbol;Acc:MGI:2448481]
ENSMUSG00000062785	-1.51274	0.11927	1.01347	2.62585	Kcnc3	potassium voltage gated channel, Shaw-related subfamily, member 3 [Source:MGI Symbol;Acc:MGI:96669]
ENSMUSG00000035273	-1.50814	0.0529299	1.547	4.60282	Hpse	heparanase [Source:MGI Symbol;Acc:MGI:1343124]
ENSMUSG00000071715	-1.50433	0.0441868	4.08074	11.6558	Ncf4	neutrophil cytosolic factor 4 [Source:MGI Symbol;Acc:MGI:109186]
ENSMUSG00000092470	-1.50133	0.25753	1.11493	2.03263	Gm20518	predicted gene 20518 [Source:MGI Symbol;Acc:MGI:5141983]
ENSMUSG00000046959	-1.49468	0.0165198	70.0926	188.016	Slc26a1	solute carrier family 26 (sulfate transporter), member 1 [Source:MGI Symbol;Acc:MGI:2385894]
ENSMUSG00000031584	-1.4918	0.00392107	58.0113	165.034	Gsr	glutathione reductase [Source:MGI Symbol;Acc:MGI:95804]
ENSMUSG00000031303	-1.48492	0.0952859	0.88299	2.45632	Map3k15	mitogen-activated protein kinase kinase kinase 15 [Source:MGI Symbol;Acc:MGI:2448588]
ENSMUSG00000030786	-1.48031	0.0976888	7.61777	20.8624	Itgam	integrin alpha M [Source:MGI Symbol;Acc:MGI:96607]
ENSMUSG00000015143	-1.47788	0.0848203	4.85887	12.7482	Actn1	actinin, alpha 1 [Source:MGI Symbol;Acc:MGI:2137706]
ENSMUSG00000026928	-1.46888	0.0292956	5.35623	14.4174	Card9	caspase recruitment domain family, member 9 [Source:MGI Symbol;Acc:MGI:2685628]
ENSMUSG00000030781	-1.46375	0.090306	0.59081	1.58848	Slc5a2	solute carrier family 5 (sodium/glucose cotransporter), member 2 [Source:MGI Symbol;Acc:MGI:2181411]
ENSMUSG00000023031	-1.46173	0.671738	28.9445	31.2216	Cela1	chymotrypsin-like elastase family, member 1 [Source:MGI Symbol;Acc:MGI:95314]
ENSMUSG00000081378	-1.45505	0.206102	0.984556	2.32359	Rps13-ps4	ribosomal protein S13, pseudogene 4 [Source:MGI Symbol;Acc:MGI:3648822]
ENSMUSG00000029553	-1.45117	0.0707732	3.19173	9.23464	Tfec	transcription factor EC [Source:MGI Symbol;Acc:MGI:1333760]
ENSMUSG00000035105	-1.44845	0.0920024	3.11445	8.05085	Egln3	egl-9 family hypoxia-inducible factor 3 [Source:MGI Symbol;Acc:MGI:1932288]
ENSMUSG00000010154	-1.44436	0.0126434	5.45143	14.9766	Spire2	spire type actin nucleation factor 2 [Source:MGI Symbol;Acc:MGI:2446256]
ENSMUSG00000024621	-1.44286	0.0235807	4.68969	12.8527	Csf1r	colony stimulating factor 1 receptor [Source:MGI Symbol;Acc:MGI:1339758]
ENSMUSG00000058173	-1.44285	0.0122296	4.84555	13.2033	Smco4	single-pass membrane protein with coiled-coil domains 4 [Source:MGI Symbol;Acc:MGI:3039636]
ENSMUSG00000044017	-1.43763	0.0578511	1.49541	3.84648	Adgrd1	adhesion G protein-coupled receptor D1 [Source:MGI Symbol;Acc:MGI:3041203]
ENSMUSG00000024300	-1.41507	0.0753388	10.4728	27.8774	Myo1f	myosin IF [Source:MGI Symbol;Acc:MGI:107711]
ENSMUSG00000020374	-1.41226	0.0577362	1.9708	5.34444	Rasgef1c	RasGEF domain family, member 1C [Source:MGI Symbol;Acc:MGI:1921813]
ENSMUSG00000027253	-1.41193	0.113568	0.99991	2.46385	Lrp4	low density lipoprotein receptor-related protein 4 [Source:MGI Symbol;Acc:MGI:2442252]
ENSMUSG00000032640	-1.41116	0.00807772	14.9087	39.5114	Chsy1	chondroitin sulfate synthase 1 [Source:MGI Symbol;Acc:MGI:2681120]
ENSMUSG00000030844	-1.41017	0.00611809	23.5029	62.2712	Rgs10	regulator of G-protein signalling 10 [Source:MGI Symbol;Acc:MGI:1915115]
ENSMUSG00000006356	-1.40839	0.0147571	16.6489	44.362	Crip2	cysteine rich protein 2 [Source:MGI Symbol;Acc:MGI:1915587]
ENSMUSG00000017639	-1.40701	0.0947924	0.485215	1.22326	Rab11fip4	RAB11 family interacting protein 4 (class II) [Source:MGI Symbol;Acc:MGI:2442920]
ENSMUSG00000038295	-1.40496	0.0311151	2.12356	5.5311	Atg9b	autophagy related 9B [Source:MGI Symbol;Acc:MGI:2685420]
ENSMUSG00000090026	-1.4023	0.358491	0.896385	1.48975	Gm15996	predicted gene 15996 [Source:MGI Symbol;Acc:MGI:3802107]
ENSMUSG00000038963	-1.39655	0.0588743	2.34276	6.35146	Slco4a1	solute carrier organic anion transporter family, member 4a1 [Source:MGI Symbol;Acc:MGI:1351866]
ENSMUSG00000024747	-1.39575	0.0213254	28.0651	71.6471	Aldh1a7	aldehyde dehydrogenase family 1, subfamily A7 [Source:MGI Symbol;Acc:MGI:1347050]
ENSMUSG00000042082	-1.38314	0.00764181	19.6504	51.2887	Arsb	arylsulfatase B [Source:MGI Symbol;Acc:MGI:88075]
ENSMUSG00000025701	-1.37471	0.0364141	2.39417	6.35412	Alox5	arachidonate 5-lipoxygenase [Source:MGI Symbol;Acc:MGI:87999]
ENSMUSG00000032251	-1.37426	0.128401	1.30322	2.97392	Irak1bp1	interleukin-1 receptor-associated kinase 1 binding protein 1 [Source:MGI Symbol;Acc:MGI:1929475]
ENSMUSG00000052688	-1.36684	0.0848357	1.03353	2.7495	Rab7b	RAB7B, member RAS oncogene family [Source:MGI Symbol;Acc:MGI:2442295]
ENSMUSG00000039236	-1.36658	0.0131193	23.0739	58.4454	Isg20	interferon-stimulated protein [Source:MGI Symbol;Acc:MGI:1928895]
ENSMUSG00000000682	-1.3665	0.089829	2.33039	6.06218	Cd52	CD52 antigen [Source:MGI Symbol;Acc:MGI:1346088]
ENSMUSG00000027947	-1.364	0.0933563	2.56623	6.02908	Il6ra	interleukin 6 receptor, alpha [Source:MGI Symbol;Acc:MGI:105304]
ENSMUSG00000052609	-1.36374	0.102181	2.33765	5.04987	Plekhg3	pleckstrin homology domain containing, family G (with RhoGef domain) member 3 [Source:MGI Symbol;Acc:MGI:2388284]
ENSMUSG00000015340	-1.3619	0.0797605	6.47832	17.9681	Cybb	cytochrome b-245, beta polypeptide [Source:MGI Symbol;Acc:MGI:88574]
ENSMUSG00000028527	-1.35791	0.0340409	2.7689	7.17775	Ak4	adenylate kinase 4 [Source:MGI Symbol;Acc:MGI:87979]
ENSMUSG00000001995	-1.35249	0.0844342	1.57785	4.34045	Sipa1l2	signal-induced proliferation-associated 1 like 2 [Source:MGI Symbol;Acc:MGI:2676970]
ENSMUSG00000033688	-1.351	0.0237002	6.66408	16.4684	1300017J02Rik	RIKEN cDNA 1300017J02 gene [Source:MGI Symbol;Acc:MGI:1919025]
ENSMUSG00000020057	-1.34594	0.0771771	2.81918	6.91371	Dram1	DNA-damage regulated autophagy modulator 1 [Source:MGI Symbol;Acc:MGI:1918962]
ENSMUSG00000003032	-1.34438	0.144672	1.65186	3.96279	Klf4	Kruppel-like factor 4 (gut) [Source:MGI Symbol;Acc:MGI:1342287]
ENSMUSG00000029275	-1.3436	0.0933563	12.1404	27.4617	Gfi1	growth factor independent 1 [Source:MGI Symbol;Acc:MGI:103170]
ENSMUSG00000032666	-1.3425	0.0408729	1.85399	4.68156	1700025G04Rik	RIKEN cDNA 1700025G04 gene [Source:MGI Symbol;Acc:MGI:1916649]
ENSMUSG00000025355	-1.33701	0.0667819	0.936584	2.35187	Mmp19	matrix metallopeptidase 19 [Source:MGI Symbol;Acc:MGI:1927899]
ENSMUSG00000022651	-1.33493	0.405069	1.42981	1.80857	Retnlg	resistin like gamma [Source:MGI Symbol;Acc:MGI:2667763]
ENSMUSG00000021423	-1.33168	0.0917001	1.0493	2.64711	Ly86	lymphocyte antigen 86 [Source:MGI Symbol;Acc:MGI:1321404]
ENSMUSG00000085023	-1.33102	0.148834	1.34314	3.50939	Gm12744	predicted gene 12744 [Source:MGI Symbol;Acc:MGI:3702539]
ENSMUSG00000035299	-1.33001	0.129162	46.6018	99.6295	Mid1	midline 1 [Source:MGI Symbol;Acc:MGI:1100537]
ENSMUSG00000024885	-1.32811	0.176857	1.0213	2.64519	Aldh3b1	aldehyde dehydrogenase 3 family, member B1 [Source:MGI Symbol;Acc:MGI:1914939]
ENSMUSG00000035237	-1.32484	0.0937086	1.19584	3.09064	Lcat	lecithin cholesterol acyltransferase [Source:MGI Symbol;Acc:MGI:96755]
ENSMUSG00000048058	-1.31819	0.0519181	2.31876	5.7339	Ldlrad3	low density lipoprotein receptor class A domain containing 3 [Source:MGI Symbol;Acc:MGI:2138856]
ENSMUSG00000073421	-1.31681	0.0220083	7.19505	17.4904	H2-Ab1	histocompatibility 2, class II antigen A, beta 1 [Source:MGI Symbol;Acc:MGI:103070]
ENSMUSG00000009292	-1.3164	0.117258	0.824683	1.91625	Trpm2	transient receptor potential cation channel, subfamily M, member 2 [Source:MGI Symbol;Acc:MGI:1351901]
ENSMUSG00000050761	-1.31555	0.140549	0.725999	1.86739	Gp1bb	glycoprotein Ib, beta polypeptide [Source:MGI Symbol;Acc:MGI:107852]
ENSMUSG00000001930	-1.31524	0.00939531	15.1032	37.1947	Vwf	Von Willebrand factor [Source:MGI Symbol;Acc:MGI:98941]
ENSMUSG00000026688	-1.31379	0.0553332	13.6248	31.6872	Mgst3	microsomal glutathione S-transferase 3 [Source:MGI Symbol;Acc:MGI:1913697]
ENSMUSG00000053101	-1.30685	0.107029	0.702952	1.72377	Gpr141	G protein-coupled receptor 141 [Source:MGI Symbol;Acc:MGI:2672983]
ENSMUSG00000005057	-1.30382	0.0705088	2.79769	6.11952	Sh2b2	SH2B adaptor protein 2 [Source:MGI Symbol;Acc:MGI:1345171]
ENSMUSG00000028378	-1.29593	0.00704471	17.1657	42.3639	Ptgr1	prostaglandin reductase 1 [Source:MGI Symbol;Acc:MGI:1914353]
ENSMUSG00000024610	-1.29192	0.050882	8.68094	19.0041	Cd74	CD74 antigen (invariant polypeptide of major histocompatibility complex, class II antigen-associated) [Source:MGI Symbol;Acc:MGI:96534]
ENSMUSG00000087299	-1.28917	0.159168	1.81871	4.27828	Gm12953	predicted gene 12953 [Source:MGI Symbol;Acc:MGI:3649497]
ENSMUSG00000086699	-1.28778	0.34247	0.710515	1.21645	Gm16510	predicted pseudogene 16510 [Source:MGI Symbol;Acc:MGI:3642319]
ENSMUSG00000022844	-1.27679	0.037621	3.47146	8.6179	Pdia5	protein disulfide isomerase associated 5 [Source:MGI Symbol;Acc:MGI:1919849]
ENSMUSG00000086695	-1.27677	0.230958	1.35171	2.82335	Gm15247	predicted gene 15247 [Source:MGI Symbol;Acc:MGI:3705183]
ENSMUSG00000063193	-1.26917	0.154346	0.825256	2.1916	Cd300lb	CD300 molecule like family member B [Source:MGI Symbol;Acc:MGI:2685099]
ENSMUSG00000026203	-1.26914	0.0357393	3.9424	9.07817	Dnajb2	DnaJ heat shock protein family (Hsp40) member B2 [Source:MGI Symbol;Acc:MGI:1928739]
ENSMUSG00000048232	-1.2688	0.0158803	30.0089	70.1952	Fbxo10	F-box protein 10 [Source:MGI Symbol;Acc:MGI:2686937]
ENSMUSG00000019989	-1.26033	0.107518	1.21685	2.71014	Enpp3	ectonucleotide pyrophosphatase/phosphodiesterase 3 [Source:MGI Symbol;Acc:MGI:2143702]
ENSMUSG00000073145	-1.2601	0.307221	0.688953	1.72838	Gm12000	predicted gene 12000 [Source:MGI Symbol;Acc:MGI:3651524]
ENSMUSG00000020901	-1.25416	0.0887129	2.0695	4.78483	Pik3r5	phosphoinositide-3-kinase regulatory subunit 5 [Source:MGI Symbol;Acc:MGI:2443588]
ENSMUSG00000034926	-1.23619	0.0347782	36.3319	90.6814	Dhcr24	24-dehydrocholesterol reductase [Source:MGI Symbol;Acc:MGI:1922004]
ENSMUSG00000090559	-1.23351	0.195105	1.19995	2.38755	Gm17137	predicted gene 17137 [Source:MGI Symbol;Acc:MGI:4937964]
ENSMUSG00000039246	-1.22822	0.0971104	0.774512	1.75724	Lyplal1	lysophospholipase-like 1 [Source:MGI Symbol;Acc:MGI:2385115]
ENSMUSG00000009145	-1.2276	0.0725656	4.34068	9.79462	Dqx1	DEAQ RNA-dependent ATPase [Source:MGI Symbol;Acc:MGI:2136388]
ENSMUSG00000078122	-1.22713	0.182579	3.45139	9.4379	F630028O10Rik	RIKEN cDNA F630028O10 gene [Source:MGI Symbol;Acc:MGI:3641813]
ENSMUSG00000020900	-1.22362	0.0171861	193.327	435.903	Myh10	myosin, heavy polypeptide 10, non-muscle [Source:MGI Symbol;Acc:MGI:1930780]
ENSMUSG00000036594	-1.22149	0.0656724	4.45156	10.5232	H2-Aa	histocompatibility 2, class II antigen A, alpha [Source:MGI Symbol;Acc:MGI:95895]
ENSMUSG00000029408	-1.21989	0.0452962	4.53652	11.0202	Abcb9	ATP-binding cassette, sub-family B (MDR/TAP), member 9 [Source:MGI Symbol;Acc:MGI:1861729]
ENSMUSG00000016028	-1.21444	0.0743902	10.9684	21.8596	Celsr1	cadherin, EGF LAG seven-pass G-type receptor 1 [Source:MGI Symbol;Acc:MGI:1100883]
ENSMUSG00000030852	-1.21342	0.115552	1.54029	3.59111	Tacc2	transforming, acidic coiled-coil containing protein 2 [Source:MGI Symbol;Acc:MGI:1928899]
ENSMUSG00000022892	-1.20746	0.0541966	11.6076	26.5127	App	amyloid beta (A4) precursor protein [Source:MGI Symbol;Acc:MGI:88059]
ENSMUSG00000082381	-1.20545	0.582434	1.44175	1.38122	Gm12928	predicted gene 12928 [Source:MGI Symbol;Acc:MGI:3652022]
ENSMUSG00000089702	-1.20411	0.431187	1.22144	3.33195	Gm16568	predicted gene 16568 [Source:MGI Symbol;Acc:MGI:4414988]
ENSMUSG00000068349	-1.20193	0.202994	0.740269	1.45891	Gml	glycosylphosphatidylinositol anchored molecule like [Source:MGI Symbol;Acc:MGI:3644767]
ENSMUSG00000020847	-1.19821	0.0513498	3.44731	8.03967	Rph3al	rabphilin 3A-like (without C2 domains) [Source:MGI Symbol;Acc:MGI:1923492]
ENSMUSG00000030108	-1.19556	0.0476297	2.0495	4.56389	Slc6a13	solute carrier family 6 (neurotransmitter transporter, GABA), member 13 [Source:MGI Symbol;Acc:MGI:95629]
ENSMUSG00000021189	-1.18996	0.612019	4.64954	8.92096	Atxn3	ataxin 3 [Source:MGI Symbol;Acc:MGI:1099442]
ENSMUSG00000030000	-1.18643	0.0143843	114.731	256.84	Add2	adducin 2 (beta) [Source:MGI Symbol;Acc:MGI:87919]
ENSMUSG00000028078	-1.18357	0.0271488	3.84697	8.58298	Dclk2	doublecortin-like kinase 2 [Source:MGI Symbol;Acc:MGI:1918012]
ENSMUSG00000074785	-1.17715	0.00616109	80.3016	182.716	Plxnc1	plexin C1 [Source:MGI Symbol;Acc:MGI:1890127]
ENSMUSG00000022265	-1.17462	0.00346082	29.6699	66.7535	Ank	progressive ankylosis [Source:MGI Symbol;Acc:MGI:3045421]
ENSMUSG00000022504	-1.1737	0.176293	0.73092	1.61514	Ciita	class II transactivator [Source:MGI Symbol;Acc:MGI:108445]
ENSMUSG00000070056	-1.17205	0.0139163	28.4175	62.918	Mfhas1	malignant fibrous histiocytoma amplified sequence 1 [Source:MGI Symbol;Acc:MGI:1098644]
ENSMUSG00000000204	-1.16753	0.200954	1.19828	2.32541	Slfn4	schlafen 4 [Source:MGI Symbol;Acc:MGI:1329010]
ENSMUSG00000074037	-1.16703	0.155895	0.904922	2.18728	Mc1r	melanocortin 1 receptor [Source:MGI Symbol;Acc:MGI:99456]
ENSMUSG00000000365	-1.16501	0.0743902	1.82176	4.17239	Rnf17	ring finger protein 17 [Source:MGI Symbol;Acc:MGI:1353419]
ENSMUSG00000063952	-1.15664	0.00994119	36.75	80.5647	Brpf3	bromodomain and PHD finger containing, 3 [Source:MGI Symbol;Acc:MGI:2146836]
ENSMUSG00000034471	-1.15566	0.0075172	17.9176	39.9976	Caskin2	CASK-interacting protein 2 [Source:MGI Symbol;Acc:MGI:2157062]
ENSMUSG00000057246	-1.15153	0.0938147	0.806748	1.80339	BC051142	cDNA sequence BC051142 [Source:MGI Symbol;Acc:MGI:3039565]
ENSMUSG00000040249	-1.14507	0.102188	2.7464	6.31201	Lrp1	low density lipoprotein receptor-related protein 1 [Source:MGI Symbol;Acc:MGI:96828]
ENSMUSG00000048200	-1.14471	0.202885	1.28975	2.74812	Cracr2b	calcium release activated channel regulator 2B [Source:MGI Symbol;Acc:MGI:2446129]
ENSMUSG00000023909	-1.12715	0.0239732	10.8819	23.5198	Paqr4	progestin and adipoQ receptor family member IV [Source:MGI Symbol;Acc:MGI:1923748]
ENSMUSG00000038128	-1.12658	0.232918	0.714038	1.33009	Camk4	calcium/calmodulin-dependent protein kinase IV [Source:MGI Symbol;Acc:MGI:88258]
ENSMUSG00000038267	-1.12601	0.0126434	33.6132	72.5086	Slc22a23	solute carrier family 22, member 23 [Source:MGI Symbol;Acc:MGI:1920352]
ENSMUSG00000030688	-1.12315	0.00956944	122.562	263.787	Stard10	START domain containing 10 [Source:MGI Symbol;Acc:MGI:1860093]
ENSMUSG00000055866	-1.11974	0.0174249	16.3377	34.624	Per2	period circadian clock 2 [Source:MGI Symbol;Acc:MGI:1195265]
ENSMUSG00000032028	-1.11477	0.0504364	84.5402	172.353	Nxpe2	neurexophilin and PC-esterase domain family, member 2 [Source:MGI Symbol;Acc:MGI:1925502]
ENSMUSG00000038860	-1.11282	0.212516	0.979604	1.81329	Garnl3	GTPase activating RANGAP domain-like 3 [Source:MGI Symbol;Acc:MGI:2139309]
ENSMUSG00000026348	-1.11207	0.0380097	4.49884	9.68389	Acmsd	amino carboxymuconate semialdehyde decarboxylase [Source:MGI Symbol;Acc:MGI:2386323]
ENSMUSG00000060586	-1.11093	0.110159	3.8107	7.64478	H2-Eb1	histocompatibility 2, class II antigen E beta [Source:MGI Symbol;Acc:MGI:95901]
ENSMUSG00000079419	-1.10834	0.142216	3.63246	7.04131	Ms4a6c	membrane-spanning 4-domains, subfamily A, member 6C [Source:MGI Symbol;Acc:MGI:2385644]
ENSMUSG00000001542	-1.10578	0.0396054	50.2549	103.041	Ell2	elongation factor RNA polymerase II 2 [Source:MGI Symbol;Acc:MGI:2183438]
ENSMUSG00000022895	-1.10572	0.0120699	8.57342	18.3705	Ets2	E26 avian leukemia oncogene 2, 3' domain [Source:MGI Symbol;Acc:MGI:95456]
ENSMUSG00000044468	-1.10557	0.0211192	13.7534	29.5338	Fam46c	family with sequence similarity 46, member C [Source:MGI Symbol;Acc:MGI:1921895]
ENSMUSG00000026463	-1.10548	0.00611809	68.3587	147.063	Atp2b4	ATPase, Ca++ transporting, plasma membrane 4 [Source:MGI Symbol;Acc:MGI:88111]
ENSMUSG00000032380	-1.10401	0.0443344	6.44784	13.5429	Dapk2	death-associated protein kinase 2 [Source:MGI Symbol;Acc:MGI:1341297]
ENSMUSG00000081126	-1.10383	0.14402	0.811527	1.63649	Gm15784	predicted gene 15784 [Source:MGI Symbol;Acc:MGI:3783226]
ENSMUSG00000028599	-1.10299	0.0398867	7.23683	15.3282	Tnfrsf1b	tumor necrosis factor receptor superfamily, member 1b [Source:MGI Symbol;Acc:MGI:1314883]
ENSMUSG00000021123	-1.09529	0.256751	0.778208	1.73409	Rdh12	retinol dehydrogenase 12 [Source:MGI Symbol;Acc:MGI:1925224]
ENSMUSG00000084230	-1.09463	0.269355	2.50484	4.38602	Gm14388	predicted gene 14388 [Source:MGI Symbol;Acc:MGI:3650926]
ENSMUSG00000005803	-1.09185	0.0213254	12.4707	26.2559	Sqor	sulfide quinone oxidoreductase [Source:MGI Symbol;Acc:MGI:1929899]
ENSMUSG00000074141	-1.09075	0.097873	1.01557	2.18165	Il4i1	interleukin 4 induced 1 [Source:MGI Symbol;Acc:MGI:109552]
ENSMUSG00000051439	-1.08975	0.111893	1.0353	2.13242	Cd14	CD14 antigen [Source:MGI Symbol;Acc:MGI:88318]
ENSMUSG00000024910	-1.08825	0.360031	0.804851	1.41016	Ctsw	cathepsin W [Source:MGI Symbol;Acc:MGI:1338045]
ENSMUSG00000035863	-1.08798	0.118577	10.7748	24.0972	Palm	paralemmin [Source:MGI Symbol;Acc:MGI:1261814]
ENSMUSG00000041237	-1.08202	0.0301294	230.179	466.66	Pklr	pyruvate kinase liver and red blood cell [Source:MGI Symbol;Acc:MGI:97604]
ENSMUSG00000052160	-1.07648	0.118151	1.83515	3.56691	Pld4	phospholipase D family, member 4 [Source:MGI Symbol;Acc:MGI:2144765]
ENSMUSG00000056413	-1.07241	0.0425434	8.99086	19.3446	Adap1	ArfGAP with dual PH domains 1 [Source:MGI Symbol;Acc:MGI:2442201]
ENSMUSG00000043157	-1.06884	0.193607	2.62728	5.85756	Arl11	ADP-ribosylation factor-like 11 [Source:MGI Symbol;Acc:MGI:2444054]
ENSMUSG00000044352	-1.06822	0.0278902	7.88138	16.6633	Sowaha	sosondowah ankyrin repeat domain family member A [Source:MGI Symbol;Acc:MGI:2687280]
ENSMUSG00000028613	-1.06741	0.0140369	17.4792	36.2732	Lrp8	low density lipoprotein receptor-related protein 8, apolipoprotein e receptor [Source:MGI Symbol;Acc:MGI:1340044]
ENSMUSG00000035547	-1.06671	0.00878652	15.8979	33.0902	Capn5	calpain 5 [Source:MGI Symbol;Acc:MGI:1100859]
ENSMUSG00000062480	-1.06129	0.12468	1.13537	2.22285	Acat3	acetyl-Coenzyme A acetyltransferase 3 [Source:MGI Symbol;Acc:MGI:109182]
ENSMUSG00000039234	-1.0594	0.0516077	16.3146	32.6013	Sec24d	Sec24 related gene family, member D (S. cerevisiae) [Source:MGI Symbol;Acc:MGI:1916858]
ENSMUSG00000031860	-1.05813	0.0322128	5.99139	12.704	Pbx4	pre B cell leukemia homeobox 4 [Source:MGI Symbol;Acc:MGI:1931321]
ENSMUSG00000027583	-1.05282	0.0234372	28.3602	57.4439	Zbtb46	zinc finger and BTB domain containing 46 [Source:MGI Symbol;Acc:MGI:1919397]
ENSMUSG00000030579	-1.05189	0.0908878	4.62797	9.72642	Tyrobp	TYRO protein tyrosine kinase binding protein [Source:MGI Symbol;Acc:MGI:1277211]
ENSMUSG00000051314	-1.05104	0.257975	1.22137	2.66628	Ffar2	free fatty acid receptor 2 [Source:MGI Symbol;Acc:MGI:2441731]
ENSMUSG00000034875	-1.04896	0.0245665	50.9388	103.936	Nudt19	nudix (nucleoside diphosphate linked moiety X)-type motif 19 [Source:MGI Symbol;Acc:MGI:94203]
ENSMUSG00000047996	-1.04459	0.10073	2.8072	5.53464	Prrg1	proline rich Gla (G-carboxyglutamic acid) 1 [Source:MGI Symbol;Acc:MGI:1917364]
ENSMUSG00000059498	-1.04284	0.124569	9.2221	19.4768	Fcgr3	Fc receptor, IgG, low affinity III [Source:MGI Symbol;Acc:MGI:95500]
ENSMUSG00000053931	-1.04024	0.0398749	25.0865	49.9568	Cnn3	calponin 3, acidic [Source:MGI Symbol;Acc:MGI:1919244]
ENSMUSG00000038068	-1.03811	0.135892	3.86282	7.94948	Rnf144b	ring finger protein 144B [Source:MGI Symbol;Acc:MGI:2384986]
ENSMUSG00000008540	-1.03694	0.135393	2.13187	4.45377	Mgst1	microsomal glutathione S-transferase 1 [Source:MGI Symbol;Acc:MGI:1913850]
ENSMUSG00000020101	-1.03356	0.0492526	10.8413	22.1508	Vsir	V-set immunoregulatory receptor [Source:MGI Symbol;Acc:MGI:1921298]
ENSMUSG00000079071	-1.03189	0.200068	1.5466	3.20071	Gm14085	predicted gene 14085 [Source:MGI Symbol;Acc:MGI:3702173]
ENSMUSG00000015312	-1.03116	0.0844342	1.88715	3.83096	Gadd45b	growth arrest and DNA-damage-inducible 45 beta [Source:MGI Symbol;Acc:MGI:107776]
ENSMUSG00000045031	-1.02763	0.0573894	1.93844	3.9591	Cetn4	centrin 4 [Source:MGI Symbol;Acc:MGI:2677454]
ENSMUSG00000032883	-1.02586	0.0213254	20.5691	42.3524	Acsl3	acyl-CoA synthetase long-chain family member 3 [Source:MGI Symbol;Acc:MGI:1921455]
ENSMUSG00000031608	-1.02464	0.00611809	18.3745	37.3811	Galnt7	polypeptide N-acetylgalactosaminyltransferase 7 [Source:MGI Symbol;Acc:MGI:1349449]
ENSMUSG00000024659	-1.0189	0.0501071	9.50642	19.5365	Anxa1	annexin A1 [Source:MGI Symbol;Acc:MGI:96819]
ENSMUSG00000092412	-1.01759	0.143361	2.88569	5.70992	Gm20507	predicted gene 20507 [Source:MGI Symbol;Acc:MGI:5141972]
ENSMUSG00000087060	-1.01669	0.0903644	3.55676	6.90067	Eldr	Egfr long non-coding downstream RNA [Source:MGI Symbol;Acc:MGI:1919985]
ENSMUSG00000030653	-1.01619	0.0997882	10.2897	19.9498	Gm45837	predicted gene 45837 [Source:MGI Symbol;Acc:MGI:5804952]
ENSMUSG00000022865	-1.01477	0.319836	1.20148	1.88243	Cxadr	coxsackie virus and adenovirus receptor [Source:MGI Symbol;Acc:MGI:1201679]
ENSMUSG00000055148	-1.01279	0.113161	8.45737	17.462	Klf2	Kruppel-like factor 2 (lung) [Source:MGI Symbol;Acc:MGI:1342772]
ENSMUSG00000064090	-1.00873	0.0154994	26.7563	53.2583	Vrk2	vaccinia related kinase 2 [Source:MGI Symbol;Acc:MGI:1917172]
ENSMUSG00000000753	-1.00731	0.152117	2.72335	5.24803	Serpinf1	serine (or cysteine) peptidase inhibitor, clade F, member 1 [Source:MGI Symbol;Acc:MGI:108080]
ENSMUSG00000087367	-1.00581	0.258597	2.54548	4.83608	Gm15491	predicted gene 15491 [Source:MGI Symbol;Acc:MGI:3782937]
ENSMUSG00000035493	-0.998274	0.222037	0.997299	1.86919	Tgfbi	transforming growth factor, beta induced [Source:MGI Symbol;Acc:MGI:99959]
ENSMUSG00000027784	-0.997347	0.0191021	38.4549	75.585	Ppm1l	protein phosphatase 1 (formerly 2C)-like [Source:MGI Symbol;Acc:MGI:2139740]
ENSMUSG00000025810	-0.992854	0.453659	0.808245	1.88334	Nrp1	neuropilin 1 [Source:MGI Symbol;Acc:MGI:106206]
ENSMUSG00000026728	-0.991566	0.0764826	39.1727	81.7006	Vim	vimentin [Source:MGI Symbol;Acc:MGI:98932]
ENSMUSG00000020669	-0.98908	0.127252	1.1716	2.29749	Sh3yl1	Sh3 domain YSC-like 1 [Source:MGI Symbol;Acc:MGI:1346118]
ENSMUSG00000029657	-0.985828	0.0474347	145.678	298.479	Hsph1	heat shock 105kDa/110kDa protein 1 [Source:MGI Symbol;Acc:MGI:105053]
ENSMUSG00000020334	-0.982317	0.0410602	6.4063	12.6021	Slc22a4	solute carrier family 22 (organic cation transporter), member 4 [Source:MGI Symbol;Acc:MGI:1353479]
ENSMUSG00000008843	-0.982019	0.054677	60.0699	113.246	Cldn13	claudin 13 [Source:MGI Symbol;Acc:MGI:1913102]
ENSMUSG00000070348	-0.980601	0.11003	2.26038	4.35871	Ccnd1	cyclin D1 [Source:MGI Symbol;Acc:MGI:88313]
ENSMUSG00000017765	-0.980533	0.0171861	31.4788	62.1376	Slc12a4	solute carrier family 12, member 4 [Source:MGI Symbol;Acc:MGI:1309465]
ENSMUSG00000028556	-0.979712	0.00616109	40.8968	80.4321	Dock7	dedicator of cytokinesis 7 [Source:MGI Symbol;Acc:MGI:1914549]
ENSMUSG00000046841	-0.975965	0.195857	7.32051	13.4087	Ckap4	cytoskeleton-associated protein 4 [Source:MGI Symbol;Acc:MGI:2444926]
ENSMUSG00000030671	-0.975952	0.122994	9.15222	18.0466	Pde3b	phosphodiesterase 3B, cGMP-inhibited [Source:MGI Symbol;Acc:MGI:1333863]
ENSMUSG00000036368	-0.971711	0.148407	2.35786	4.58638	Rmdn2	regulator of microtubule dynamics 2 [Source:MGI Symbol;Acc:MGI:2147043]
ENSMUSG00000029373	-0.97039	0.161528	3.11813	6.60149	Pf4	platelet factor 4 [Source:MGI Symbol;Acc:MGI:1888711]
ENSMUSG00000059852	-0.969467	0.0460007	4.41959	8.55843	Kcng2	potassium voltage-gated channel, subfamily G, member 2 [Source:MGI Symbol;Acc:MGI:3694646]
ENSMUSG00000028893	-0.963496	0.0219875	15.2321	29.7765	Sesn2	sestrin 2 [Source:MGI Symbol;Acc:MGI:2651874]
ENSMUSG00000083179	-0.960568	0.353104	1.88611	2.80698	Gm12693	predicted gene 12693 [Source:MGI Symbol;Acc:MGI:3650224]
ENSMUSG00000036908	-0.960508	0.15822	12.7867	24.2603	Unc93b1	unc-93 homolog B1 (C. elegans) [Source:MGI Symbol;Acc:MGI:1859307]
ENSMUSG00000083907	-0.956665	0.181879	0.938925	1.70723	Plk-ps1	polo like kinase, pseudogene 1 [Source:MGI Symbol;Acc:MGI:103247]
ENSMUSG00000031129	-0.954221	0.22513	1.34957	2.82199	Slc9a9	solute carrier family 9 (sodium/hydrogen exchanger), member 9 [Source:MGI Symbol;Acc:MGI:2679732]
ENSMUSG00000022157	-0.952671	0.235599	1.09042	1.9918	Mcpt8	mast cell protease 8 [Source:MGI Symbol;Acc:MGI:1261780]
ENSMUSG00000003134	-0.952629	0.0243701	14.5176	28.6444	Tbc1d8	TBC1 domain family, member 8 [Source:MGI Symbol;Acc:MGI:1927225]
ENSMUSG00000023088	-0.948848	0.0216496	43.0256	81.5427	Abcc1	ATP-binding cassette, sub-family C (CFTR/MRP), member 1 [Source:MGI Symbol;Acc:MGI:102676]
ENSMUSG00000021066	-0.945638	0.151216	3.27296	6.09336	Atl1	atlastin GTPase 1 [Source:MGI Symbol;Acc:MGI:1921241]
ENSMUSG00000055013	-0.939884	0.0189658	33.0065	63.075	Agap1	ArfGAP with GTPase domain, ankyrin repeat and PH domain 1 [Source:MGI Symbol;Acc:MGI:2653690]
ENSMUSG00000024206	-0.938296	0.0126434	22.8319	43.9982	Rfx2	regulatory factor X, 2 (influences HLA class II expression) [Source:MGI Symbol;Acc:MGI:106583]
ENSMUSG00000032875	-0.934488	0.44509	0.842248	1.10196	Arhgef17	Rho guanine nucleotide exchange factor (GEF) 17 [Source:MGI Symbol;Acc:MGI:2673002]
ENSMUSG00000060923	-0.932039	0.0884569	2.2638	4.27955	Acyp2	acylphosphatase 2, muscle type [Source:MGI Symbol;Acc:MGI:1922822]
ENSMUSG00000050106	-0.92529	0.00616109	34.2417	65.2123	Tmc8	transmembrane channel-like gene family 8 [Source:MGI Symbol;Acc:MGI:2669037]
ENSMUSG00000016024	-0.923271	0.16139	12.1525	21.2705	Lbp	lipopolysaccharide binding protein [Source:MGI Symbol;Acc:MGI:1098776]
ENSMUSG00000024180	-0.921864	0.0357393	46.617	86.0219	Tmem8	transmembrane protein 8 (five membrane-spanning domains) [Source:MGI Symbol;Acc:MGI:1926283]
ENSMUSG00000050097	-0.921379	0.271376	1.02707	1.67122	Ces2b	carboxyesterase 2B [Source:MGI Symbol;Acc:MGI:2448547]
ENSMUSG00000022623	-0.919365	0.0168084	59.9815	114.782	Shank3	SH3 and multiple ankyrin repeat domains 3 [Source:MGI Symbol;Acc:MGI:1930016]
ENSMUSG00000024042	-0.91756	0.067513	7.78619	14.7345	Sik1	salt inducible kinase 1 [Source:MGI Symbol;Acc:MGI:104754]
ENSMUSG00000025351	-0.913952	0.119757	22.5406	43.481	Cd63	CD63 antigen [Source:MGI Symbol;Acc:MGI:99529]
ENSMUSG00000032507	-0.913386	0.0759266	3.0811	5.92729	Fbxl2	F-box and leucine-rich repeat protein 2 [Source:MGI Symbol;Acc:MGI:1919429]
ENSMUSG00000020340	-0.911632	0.00865417	75.9887	141.969	Cyfip2	cytoplasmic FMR1 interacting protein 2 [Source:MGI Symbol;Acc:MGI:1924134]
ENSMUSG00000067189	-0.911447	0.492991	0.933462	1.70218	Gm7335	predicted gene 7335 [Source:MGI Symbol;Acc:MGI:3644473]
ENSMUSG00000041842	-0.911228	0.347317	2.54177	4.7878	Fhdc1	FH2 domain containing 1 [Source:MGI Symbol;Acc:MGI:2684972]
ENSMUSG00000031762	-0.910758	0.0359854	51.8556	95.3072	Mt2	metallothionein 2 [Source:MGI Symbol;Acc:MGI:97172]
ENSMUSG00000027199	-0.910028	0.0857801	22.3545	44.2228	Gatm	glycine amidinotransferase (L-arginine:glycine amidinotransferase) [Source:MGI Symbol;Acc:MGI:1914342]
ENSMUSG00000069996	-0.907233	0.0260913	13.5655	25.6856	Gm7125	predicted pseudogene 7125 [Source:MGI Symbol;Acc:MGI:3645829]
ENSMUSG00000081895	-0.906534	0.600622	2.70014	3.06592	Rpl17-ps10	ribosomal protein L17, pseudogene 10 [Source:MGI Symbol;Acc:MGI:3642871]
ENSMUSG00000022636	-0.906435	0.286686	3.964	7.34387	Alcam	activated leukocyte cell adhesion molecule [Source:MGI Symbol;Acc:MGI:1313266]
ENSMUSG00000064341	-0.904629	0.0191274	2291.16	4224.88	mt-Nd1	mitochondrially encoded NADH dehydrogenase 1 [Source:MGI Symbol;Acc:MGI:101787]
ENSMUSG00000025171	-0.904334	0.120037	2.70981	5.23542	Ubtd1	ubiquitin domain containing 1 [Source:MGI Symbol;Acc:MGI:2385092]
ENSMUSG00000053178	-0.903736	0.0925724	2.49112	4.6155	Mterf1b	mitochondrial transcription termination factor 1b [Source:MGI Symbol;Acc:MGI:3704243]
ENSMUSG00000041757	-0.903402	0.0432446	8.28193	15.6239	Plekha6	pleckstrin homology domain containing, family A member 6 [Source:MGI Symbol;Acc:MGI:2388662]
ENSMUSG00000041235	-0.900702	0.158418	9.15991	15.8087	Chd7	chromodomain helicase DNA binding protein 7 [Source:MGI Symbol;Acc:MGI:2444748]
ENSMUSG00000087263	-0.899662	0.29467	1.03458	1.7791	Gm15726	predicted gene 15726 [Source:MGI Symbol;Acc:MGI:3783169]
ENSMUSG00000045842	-0.898235	0.317332	0.913125	1.86306	Tgif2-ps2	TGFB-induced factor homeobox 2, pseudogene 2 [Source:MGI Symbol;Acc:MGI:3805950]
ENSMUSG00000026249	-0.897639	0.235871	3.64856	6.9862	Serpine2	serine (or cysteine) peptidase inhibitor, clade E, member 2 [Source:MGI Symbol;Acc:MGI:101780]
ENSMUSG00000068079	-0.897036	0.231712	16.7633	31.1276	Tcf15	transcription factor 15 [Source:MGI Symbol;Acc:MGI:104664]
ENSMUSG00000045690	-0.895574	0.0492526	3.78089	7.05856	Wdr89	WD repeat domain 89 [Source:MGI Symbol;Acc:MGI:1919588]
ENSMUSG00000046157	-0.895557	0.0126434	25.7604	47.8415	Tmem229b	transmembrane protein 229B [Source:MGI Symbol;Acc:MGI:2444389]
ENSMUSG00000033182	-0.895062	0.185064	1.04011	1.95433	Kbtbd12	kelch repeat and BTB (POZ) domain containing 12 [Source:MGI Symbol;Acc:MGI:1918481]
ENSMUSG00000002997	-0.89481	0.0185112	126.917	233.111	Prkar2b	protein kinase, cAMP dependent regulatory, type II beta [Source:MGI Symbol;Acc:MGI:97760]
ENSMUSG00000057098	-0.888704	0.613319	1.55692	1.66854	Ebf1	early B cell factor 1 [Source:MGI Symbol;Acc:MGI:95275]
ENSMUSG00000031758	-0.887917	0.0906183	2.96466	5.51355	Cdyl2	chromodomain protein, Y chromosome-like 2 [Source:MGI Symbol;Acc:MGI:1923046]
ENSMUSG00000037661	-0.887777	0.203369	3.5452	7.02801	Gpr160	G protein-coupled receptor 160 [Source:MGI Symbol;Acc:MGI:1919112]
ENSMUSG00000093593	-0.886698	0.0681513	6.34991	11.3387	Gm20683	predicted gene 20683 [Source:MGI Symbol;Acc:MGI:5313130]
ENSMUSG00000026796	-0.886632	0.0147835	26.2515	48.1609	Fam129b	family with sequence similarity 129, member B [Source:MGI Symbol;Acc:MGI:2442910]
ENSMUSG00000090236	-0.884637	0.394008	0.852109	1.75091	Car15	carbonic anhydrase 15 [Source:MGI Symbol;Acc:MGI:1931324]
ENSMUSG00000030303	-0.883013	0.0288206	9.73037	17.8938	Far2	fatty acyl CoA reductase 2 [Source:MGI Symbol;Acc:MGI:2687035]
ENSMUSG00000024378	-0.882676	0.0589484	29.8637	56.5088	Stard4	StAR-related lipid transfer (START) domain containing 4 [Source:MGI Symbol;Acc:MGI:2156764]
ENSMUSG00000000631	-0.880432	0.00513635	138.492	254.875	Myo18a	myosin XVIIIA [Source:MGI Symbol;Acc:MGI:2667185]
ENSMUSG00000058135	-0.880246	0.141011	32.4669	58.7126	Gstm1	glutathione S-transferase, mu 1 [Source:MGI Symbol;Acc:MGI:95860]
ENSMUSG00000087213	-0.878148	0.0464986	5.30556	9.74074	2810408I11Rik	RIKEN cDNA 2810408I11 gene [Source:MGI Symbol;Acc:MGI:1917191]
ENSMUSG00000003934	-0.877599	0.187423	1.45087	2.73003	Efnb3	ephrin B3 [Source:MGI Symbol;Acc:MGI:109196]
ENSMUSG00000061666	-0.877527	0.0577324	11.2622	20.7366	Gdpd1	glycerophosphodiester phosphodiesterase domain containing 1 [Source:MGI Symbol;Acc:MGI:1913819]
ENSMUSG00000019838	-0.875895	0.00687365	76.0505	139.552	Slc16a10	solute carrier family 16 (monocarboxylic acid transporters), member 10 [Source:MGI Symbol;Acc:MGI:1919722]
ENSMUSG00000021215	-0.875527	0.00878569	87.0372	158.844	Net1	neuroepithelial cell transforming gene 1 [Source:MGI Symbol;Acc:MGI:1927138]
ENSMUSG00000040139	-0.875228	0.144622	4.9785	8.99349	9430038I01Rik	RIKEN cDNA 9430038I01 gene [Source:MGI Symbol;Acc:MGI:1924502]
ENSMUSG00000032014	-0.871508	0.0302223	26.96	48.8189	Oaf	out at first homolog [Source:MGI Symbol;Acc:MGI:94852]
ENSMUSG00000042225	-0.86941	0.018509	93.6499	169.622	Ammecr1	Alport syndrome, mental retardation, midface hypoplasia and elliptocytosis chromosomal region gene 1 [Source:MGI Symbol;Acc:MGI:1860206]
ENSMUSG00000029822	-0.868827	0.0362688	14.4922	25.6535	Osbpl3	oxysterol binding protein-like 3 [Source:MGI Symbol;Acc:MGI:1918970]
ENSMUSG00000060131	-0.867303	0.142152	30.9521	58.0809	Atp8b4	ATPase, class I, type 8B, member 4 [Source:MGI Symbol;Acc:MGI:1859664]
ENSMUSG00000043263	-0.866498	0.128933	4.14397	7.09066	Ifi209	interferon activated gene 209 [Source:MGI Symbol;Acc:MGI:2138243]
ENSMUSG00000020808	-0.866284	0.14821	3.16763	5.66435	Pimreg	PICALM interacting mitotic regulator [Source:MGI Symbol;Acc:MGI:1924434]
ENSMUSG00000047205	-0.86598	0.244706	1.23985	2.03206	Dusp18	dual specificity phosphatase 18 [Source:MGI Symbol;Acc:MGI:1922469]
ENSMUSG00000067389	-0.86563	0.322249	1.95333	2.95054	Gm17080	predicted gene 17080 [Source:MGI Symbol;Acc:MGI:4937907]
ENSMUSG00000054659	-0.86386	0.108999	2.71571	5.08288	Pm20d2	peptidase M20 domain containing 2 [Source:MGI Symbol;Acc:MGI:2685270]
ENSMUSG00000084897	-0.85947	0.269381	1.07411	2.07608	Gm14226	predicted gene 14226 [Source:MGI Symbol;Acc:MGI:3649244]
ENSMUSG00000048895	-0.858326	0.13666	3.2854	5.93859	Cdk5r1	cyclin-dependent kinase 5, regulatory subunit 1 (p35) [Source:MGI Symbol;Acc:MGI:101764]
ENSMUSG00000028152	-0.853673	0.0492973	5.87823	10.7591	Tspan5	tetraspanin 5 [Source:MGI Symbol;Acc:MGI:1928096]
ENSMUSG00000015202	-0.852606	0.138579	19.7537	31.7416	Cnksr3	Cnksr family member 3 [Source:MGI Symbol;Acc:MGI:2674130]
ENSMUSG00000011148	-0.848642	0.105528	17.0693	31.847	Adssl1	adenylosuccinate synthetase like 1 [Source:MGI Symbol;Acc:MGI:87947]
ENSMUSG00000074794	-0.848552	0.0430822	16.7151	30.3113	Arrdc3	arrestin domain containing 3 [Source:MGI Symbol;Acc:MGI:2145242]
ENSMUSG00000057469	-0.847967	0.0202417	46.2359	82.5295	E2f6	E2F transcription factor 6 [Source:MGI Symbol;Acc:MGI:1354159]
ENSMUSG00000024665	-0.845889	0.0295468	64.23	116.202	Fads2	fatty acid desaturase 2 [Source:MGI Symbol;Acc:MGI:1930079]
ENSMUSG00000002068	-0.845594	0.0415644	100.067	180.431	Ccne1	cyclin E1 [Source:MGI Symbol;Acc:MGI:88316]
ENSMUSG00000038695	-0.843462	0.0138337	46.9811	84.9213	Josd2	Josephin domain containing 2 [Source:MGI Symbol;Acc:MGI:1913374]
ENSMUSG00000060950	-0.842685	0.0200615	27.2436	49.2116	Trmt61a	tRNA methyltransferase 61A [Source:MGI Symbol;Acc:MGI:2443487]
ENSMUSG00000023571	-0.841344	0.149289	323.546	526.256	C1qtnf12	C1q and tumor necrosis factor related 12 [Source:MGI Symbol;Acc:MGI:1914639]
ENSMUSG00000035711	-0.839927	0.160262	10.2248	17.0332	Dok3	docking protein 3 [Source:MGI Symbol;Acc:MGI:1351490]
ENSMUSG00000026389	-0.839632	0.0264539	203.466	366.072	Steap3	STEAP family member 3 [Source:MGI Symbol;Acc:MGI:1915678]
ENSMUSG00000054304	-0.839354	0.215622	0.791665	1.40579	D130007C19Rik	RIKEN cDNA D130007C19 gene [Source:MGI Symbol;Acc:MGI:3045257]
ENSMUSG00000051727	-0.838722	0.0553919	5.68216	10.1888	Kctd14	potassium channel tetramerisation domain containing 14 [Source:MGI Symbol;Acc:MGI:1289222]
ENSMUSG00000092595	-0.836557	0.206558	8.29368	16.2012	Gm20427	predicted gene 20427 [Source:MGI Symbol;Acc:MGI:5141892]
ENSMUSG00000063314	-0.836119	0.338905	1.50943	2.29749	Gm12657	predicted gene 12657 [Source:MGI Symbol;Acc:MGI:3651714]
ENSMUSG00000000278	-0.834765	0.0127928	15.3137	27.1908	Scpep1	serine carboxypeptidase 1 [Source:MGI Symbol;Acc:MGI:1921867]
ENSMUSG00000079429	-0.834701	0.0223397	14.6351	26.1247	Mroh2a	maestro heat-like repeat family member 2A [Source:MGI Symbol;Acc:MGI:3705228]
ENSMUSG00000003206	-0.8336	0.327917	1.38667	2.25643	Ebi3	Epstein-Barr virus induced gene 3 [Source:MGI Symbol;Acc:MGI:1354171]
ENSMUSG00000037124	-0.830164	0.0332985	9.53506	17.2732	Trim58	tripartite motif-containing 58 [Source:MGI Symbol;Acc:MGI:2684862]
ENSMUSG00000029090	-0.828795	0.0391767	8.26575	14.5172	Adgra3	adhesion G protein-coupled receptor A3 [Source:MGI Symbol;Acc:MGI:1917943]
ENSMUSG00000066861	-0.828188	0.302635	1.16571	2.1063	Oas1g	2'-5' oligoadenylate synthetase 1G [Source:MGI Symbol;Acc:MGI:97429]
ENSMUSG00000046598	-0.824125	0.0724495	18.1447	32.3658	Bdh1	3-hydroxybutyrate dehydrogenase, type 1 [Source:MGI Symbol;Acc:MGI:1919161]
ENSMUSG00000091050	-0.823349	0.175024	1.28649	2.23993	9330020H09Rik	RIKEN cDNA 9330020H09 gene [Source:MGI Symbol;Acc:MGI:3704457]
ENSMUSG00000031442	-0.823077	0.18351	3.27848	5.36659	Mcf2l	mcf.2 transforming sequence-like [Source:MGI Symbol;Acc:MGI:103263]
ENSMUSG00000049422	-0.822866	0.0459475	29.3593	52.9386	Chchd10	coiled-coil-helix-coiled-coil-helix domain containing 10 [Source:MGI Symbol;Acc:MGI:2143558]
ENSMUSG00000024639	-0.822336	0.0933563	12.5153	21.4503	Gnaq	guanine nucleotide binding protein, alpha q polypeptide [Source:MGI Symbol;Acc:MGI:95776]
ENSMUSG00000000942	-0.816457	0.176957	1.11194	1.94732	Hoxa4	homeobox A4 [Source:MGI Symbol;Acc:MGI:96176]
ENSMUSG00000056501	-0.815603	0.0482853	8.59764	14.716	Cebpb	CCAAT/enhancer binding protein (C/EBP), beta [Source:MGI Symbol;Acc:MGI:88373]
ENSMUSG00000023979	-0.815601	0.215311	0.912854	1.57326	Guca1b	guanylate cyclase activator 1B [Source:MGI Symbol;Acc:MGI:1194489]
ENSMUSG00000045045	-0.814833	0.0620434	7.32387	13.0848	Lrfn4	leucine rich repeat and fibronectin type III domain containing 4 [Source:MGI Symbol;Acc:MGI:2385612]
ENSMUSG00000022438	-0.814461	0.0504364	40.8632	71.3517	Parvb	parvin, beta [Source:MGI Symbol;Acc:MGI:2153063]
ENSMUSG00000003283	-0.811885	0.254183	1.66121	3.08073	Hck	hemopoietic cell kinase [Source:MGI Symbol;Acc:MGI:96052]
ENSMUSG00000079067	-0.809761	0.0171861	160.026	283.475	Hmgn2-ps1	high mobility group nucleosomal binding domain 2, pseudogene 1 [Source:MGI Symbol;Acc:MGI:3783162]
ENSMUSG00000016757	-0.809275	0.0185112	181.4	316.719	Ttll12	tubulin tyrosine ligase-like family, member 12 [Source:MGI Symbol;Acc:MGI:3039573]
ENSMUSG00000010461	-0.808496	0.270071	1.48696	2.37888	Eya4	EYA transcriptional coactivator and phosphatase 4 [Source:MGI Symbol;Acc:MGI:1337104]
ENSMUSG00000046380	-0.808255	0.0456291	5.81392	10.2079	Jrk	jerky [Source:MGI Symbol;Acc:MGI:106214]
ENSMUSG00000004651	-0.807178	0.314227	1.3727	2.43038	Tyr	tyrosinase [Source:MGI Symbol;Acc:MGI:98880]
ENSMUSG00000073633	-0.805869	0.188076	2.09024	3.65389	Fbxo36	F-box protein 36 [Source:MGI Symbol;Acc:MGI:1289192]
ENSMUSG00000023830	-0.804844	0.0214673	58.3307	100.717	Igf2r	insulin-like growth factor 2 receptor [Source:MGI Symbol;Acc:MGI:96435]
ENSMUSG00000035469	-0.80484	0.0126434	20.6765	36.1838	Rcbtb1	regulator of chromosome condensation (RCC1) and BTB (POZ) domain containing protein 1 [Source:MGI Symbol;Acc:MGI:1918580]
ENSMUSG00000020396	-0.804172	0.0138337	43.7556	76.5424	Nefh	neurofilament, heavy polypeptide [Source:MGI Symbol;Acc:MGI:97309]
ENSMUSG00000030431	-0.803783	0.0260844	30.9084	53.7181	Tmem238	transmembrane protein 238 [Source:MGI Symbol;Acc:MGI:1922935]
ENSMUSG00000022768	-0.803214	0.110412	2.22336	3.8788	Ccdc116	coiled-coil domain containing 116 [Source:MGI Symbol;Acc:MGI:1924122]
ENSMUSG00000024013	-0.802914	0.312884	4.31778	6.42523	Fgd2	FYVE, RhoGEF and PH domain containing 2 [Source:MGI Symbol;Acc:MGI:1347084]
ENSMUSG00000021136	-0.802261	0.619858	1.11665	1.33206	Smoc1	SPARC related modular calcium binding 1 [Source:MGI Symbol;Acc:MGI:1929878]
ENSMUSG00000001348	-0.799948	0.0810594	5.69743	9.79267	Acp5	acid phosphatase 5, tartrate resistant [Source:MGI Symbol;Acc:MGI:87883]
ENSMUSG00000011179	-0.798342	0.0196389	369.878	643.056	Odc1	ornithine decarboxylase, structural 1 [Source:MGI Symbol;Acc:MGI:97402]
ENSMUSG00000043633	-0.798016	0.294983	0.844989	1.47402	Fam221b	family with sequence similarity 221, member B [Source:MGI Symbol;Acc:MGI:2441678]
ENSMUSG00000018339	-0.797468	0.418025	0.868005	1.5078	Gpx3	glutathione peroxidase 3 [Source:MGI Symbol;Acc:MGI:105102]
ENSMUSG00000087352	-0.795614	0.0740413	4.32056	7.57243	Gm12999	predicted gene 12999 [Source:MGI Symbol;Acc:MGI:3651167]
ENSMUSG00000039813	-0.793919	0.124106	3.31156	5.73981	Tbc1d2	TBC1 domain family, member 2 [Source:MGI Symbol;Acc:MGI:2652885]
ENSMUSG00000028393	-0.789188	0.0342996	116.608	199.024	Alad	aminolevulinate, delta-, dehydratase [Source:MGI Symbol;Acc:MGI:96853]
ENSMUSG00000073371	-0.78797	0.105528	4.19196	7.20421	Gm6594	predicted pseudogene 6594 [Source:MGI Symbol;Acc:MGI:3643873]
ENSMUSG00000032128	-0.787892	0.208048	2.27977	3.62001	Robo3	roundabout guidance receptor 3 [Source:MGI Symbol;Acc:MGI:1343102]
ENSMUSG00000026180	-0.787725	0.222585	4.29166	6.82089	Cxcr2	chemokine (C-X-C motif) receptor 2 [Source:MGI Symbol;Acc:MGI:105303]
ENSMUSG00000032750	-0.78726	0.126813	2.21374	3.82324	Gab3	growth factor receptor bound protein 2-associated protein 3 [Source:MGI Symbol;Acc:MGI:2387324]
ENSMUSG00000045257	-0.786563	0.0800336	3.20355	5.51988	Morn2	MORN repeat containing 2 [Source:MGI Symbol;Acc:MGI:2674071]
ENSMUSG00000003038	-0.786553	0.0113979	108.731	188.215	Hmgn2	high mobility group nucleosomal binding domain 2 [Source:MGI Symbol;Acc:MGI:96136]
ENSMUSG00000029406	-0.785111	0.00611809	69.8945	120.548	Pitpnm2	phosphatidylinositol transfer protein, membrane-associated 2 [Source:MGI Symbol;Acc:MGI:1336192]
ENSMUSG00000060002	-0.784383	0.0590586	7.60183	13.3846	Chpt1	choline phosphotransferase 1 [Source:MGI Symbol;Acc:MGI:2384841]
ENSMUSG00000074876	-0.784142	0.0474476	9.81966	16.9137	Spata5l1	spermatogenesis associated 5-like 1 [Source:MGI Symbol;Acc:MGI:3036261]
ENSMUSG00000045294	-0.78388	0.0699741	19.7645	34.7239	Insig1	insulin induced gene 1 [Source:MGI Symbol;Acc:MGI:1916289]
ENSMUSG00000017493	-0.782835	0.143734	53.4969	92.0836	Igfbp4	insulin-like growth factor binding protein 4 [Source:MGI Symbol;Acc:MGI:96439]
ENSMUSG00000019122	-0.781568	0.201424	16.9275	29.6789	Ccl9	chemokine (C-C motif) ligand 9 [Source:MGI Symbol;Acc:MGI:104533]
ENSMUSG00000064339	-0.776306	0.0504364	178.666	299.387	mt-Rnr2	mitochondrially encoded 16S rRNA [Source:MGI Symbol;Acc:MGI:102492]
ENSMUSG00000032946	-0.776292	0.265915	28.4852	45.4356	Rasgrp2	RAS, guanyl releasing protein 2 [Source:MGI Symbol;Acc:MGI:1333849]
ENSMUSG00000068329	-0.775993	0.0163559	145.194	247.081	Htra2	HtrA serine peptidase 2 [Source:MGI Symbol;Acc:MGI:1928676]
ENSMUSG00000087549	-0.774896	0.288686	0.728579	1.18026	Gm13427	predicted gene 13427 [Source:MGI Symbol;Acc:MGI:3650808]
ENSMUSG00000043372	-0.774596	0.0730399	3.86821	6.67855	Hexim2	hexamethylene bis-acetamide inducible 2 [Source:MGI Symbol;Acc:MGI:1918309]
ENSMUSG00000029516	-0.76936	0.0143803	76.4767	130.649	Cit	citron [Source:MGI Symbol;Acc:MGI:105313]
ENSMUSG00000028644	-0.769267	0.0113741	505.823	859.807	Ermap	erythroblast membrane-associated protein [Source:MGI Symbol;Acc:MGI:1349816]
ENSMUSG00000069919	-0.768714	0.134515	37.2282	59.4365	Hba-a1	hemoglobin alpha, adult chain 1 [Source:MGI Symbol;Acc:MGI:96015]
ENSMUSG00000025980	-0.768679	0.0214673	715.391	1228.43	Hspd1	heat shock protein 1 (chaperonin) [Source:MGI Symbol;Acc:MGI:96242]
ENSMUSG00000058392	-0.767434	0.0126217	69.8426	119.153	Rrp1b	ribosomal RNA processing 1 homolog B (S. cerevisiae) [Source:MGI Symbol;Acc:MGI:1919712]
ENSMUSG00000034617	-0.765903	0.0342996	26.693	45.8444	Mtrr	5-methyltetrahydrofolate-homocysteine methyltransferase reductase [Source:MGI Symbol;Acc:MGI:1891037]
ENSMUSG00000022018	-0.765294	0.034132	21.2649	35.9822	Rgcc	regulator of cell cycle [Source:MGI Symbol;Acc:MGI:1913464]
ENSMUSG00000073435	-0.76497	0.061737	17.6947	29.5821	Nme3	NME/NM23 nucleoside diphosphate kinase 3 [Source:MGI Symbol;Acc:MGI:1930182]
ENSMUSG00000027907	-0.764877	0.143389	26.8654	45.9471	S100a11	S100 calcium binding protein A11 [Source:MGI Symbol;Acc:MGI:1338798]
ENSMUSG00000045414	-0.764303	0.0319782	55.3182	92.4341	1190002N15Rik	RIKEN cDNA 1190002N15 gene [Source:MGI Symbol;Acc:MGI:1916111]
ENSMUSG00000040152	-0.763473	0.244998	1.70111	3.04211	Thbs1	thrombospondin 1 [Source:MGI Symbol;Acc:MGI:98737]
ENSMUSG00000006362	-0.762674	0.0844342	69.7848	113.402	Cbfa2t3	core-binding factor, runt domain, alpha subunit 2, translocated to, 3 (human) [Source:MGI Symbol;Acc:MGI:1338013]
ENSMUSG00000064351	-0.761454	0.0260313	8870.85	14839.1	mt-Co1	mitochondrially encoded cytochrome c oxidase I [Source:MGI Symbol;Acc:MGI:102504]
ENSMUSG00000030084	-0.760878	0.0271488	37.8774	63.1143	Plxna1	plexin A1 [Source:MGI Symbol;Acc:MGI:107685]
ENSMUSG00000025650	-0.75845	0.356203	0.801396	1.32199	Col7a1	collagen, type VII, alpha 1 [Source:MGI Symbol;Acc:MGI:88462]
ENSMUSG00000021703	-0.758094	0.0376575	79.2388	132.089	Serinc5	serine incorporator 5 [Source:MGI Symbol;Acc:MGI:2444223]
ENSMUSG00000020486	-0.75772	0.141246	11.9648	19.1275	2004-09-01	septin 4 [Source:MGI Symbol;Acc:MGI:1270156]
ENSMUSG00000049307	-0.756683	0.267081	2.57924	4.18708	Fut4	fucosyltransferase 4 [Source:MGI Symbol;Acc:MGI:95594]
ENSMUSG00000064363	-0.754792	0.0117233	2137.62	3599.56	mt-Nd4	mitochondrially encoded NADH dehydrogenase 4 [Source:MGI Symbol;Acc:MGI:102498]
ENSMUSG00000041313	-0.754585	0.0214673	88.4169	150.123	Slc7a1	solute carrier family 7 (cationic amino acid transporter, y+ system), member 1 [Source:MGI Symbol;Acc:MGI:88117]
ENSMUSG00000025153	-0.754106	0.0139775	239.981	407.053	Fasn	fatty acid synthase [Source:MGI Symbol;Acc:MGI:95485]
ENSMUSG00000044433	-0.753515	0.310072	1.46961	2.21919	Camsap3	calmodulin regulated spectrin-associated protein family, member 3 [Source:MGI Symbol;Acc:MGI:1916947]
ENSMUSG00000032593	-0.753405	0.136041	5.89611	9.46732	Amigo3	adhesion molecule with Ig like domain 3 [Source:MGI Symbol;Acc:MGI:2444854]
ENSMUSG00000025495	-0.753397	0.0184734	74.1982	124.753	Ptdss2	phosphatidylserine synthase 2 [Source:MGI Symbol;Acc:MGI:1351664]
ENSMUSG00000021281	-0.751473	0.00994119	272.696	458.353	Tnfaip2	tumor necrosis factor, alpha-induced protein 2 [Source:MGI Symbol;Acc:MGI:104960]
ENSMUSG00000090551	-0.750181	0.28855	0.90024	1.47287	A730015C16Rik	RIKEN cDNA A730015C16 gene [Source:MGI Symbol;Acc:MGI:3704235]
ENSMUSG00000086061	-0.748908	0.408089	1.46582	2.68687	Gm13075	predicted gene 13075 [Source:MGI Symbol;Acc:MGI:3651958]
ENSMUSG00000031765	-0.747008	0.0200615	109.463	182.867	Mt1	metallothionein 1 [Source:MGI Symbol;Acc:MGI:97171]
ENSMUSG00000006567	-0.746756	0.0266525	123.68	205.402	Atp7b	ATPase, Cu++ transporting, beta polypeptide [Source:MGI Symbol;Acc:MGI:103297]
ENSMUSG00000065947	-0.745641	0.0126434	141.571	237.03	mt-Nd4l	mitochondrially encoded NADH dehydrogenase 4L [Source:MGI Symbol;Acc:MGI:102497]
ENSMUSG00000067736	-0.745641	0.0126434	141.571	237.03	Gm10222	predicted gene 10222 [Source:MGI Symbol;Acc:MGI:3642643]
ENSMUSG00000029413	-0.741383	0.190392	2.93738	5.10387	Naaa	N-acylethanolamine acid amidase [Source:MGI Symbol;Acc:MGI:1914361]
ENSMUSG00000032322	-0.739008	0.278336	10.9027	16.8783	Pstpip1	proline-serine-threonine phosphatase-interacting protein 1 [Source:MGI Symbol;Acc:MGI:1321396]
ENSMUSG00000054843	-0.738048	0.092271	4.77064	7.84774	Atrnl1	attractin like 1 [Source:MGI Symbol;Acc:MGI:2147749]
ENSMUSG00000025161	-0.737686	0.126813	3.54082	6.03712	Slc16a3	solute carrier family 16 (monocarboxylic acid transporters), member 3 [Source:MGI Symbol;Acc:MGI:1933438]
ENSMUSG00000032547	-0.737215	0.0474476	21.354	35.2321	Ryk	receptor-like tyrosine kinase [Source:MGI Symbol;Acc:MGI:101766]
ENSMUSG00000087141	-0.735747	0.334963	1.52615	2.83286	Plcxd2	phosphatidylinositol-specific phospholipase C, X domain containing 2 [Source:MGI Symbol;Acc:MGI:3647874]
ENSMUSG00000044645	-0.735316	0.308951	7.67055	14.013	Gm7334	predicted gene 7334 [Source:MGI Symbol;Acc:MGI:3647393]
ENSMUSG00000078134	-0.733759	0.195574	1.24632	2.08827	Gm12355	predicted gene 12355 [Source:MGI Symbol;Acc:MGI:3649769]
ENSMUSG00000022797	-0.732784	0.137079	430.91	686.689	Tfrc	transferrin receptor [Source:MGI Symbol;Acc:MGI:98822]
ENSMUSG00000086728	-0.728615	0.26673	1.2951	2.10358	Man2c1os	mannosidase, alpha, class 2C, member 1, opposite strand [Source:MGI Symbol;Acc:MGI:1924044]
ENSMUSG00000004748	-0.728037	0.0581411	24.3473	41.1186	Mtfp1	mitochondrial fission process 1 [Source:MGI Symbol;Acc:MGI:1916686]
ENSMUSG00000060063	-0.727258	0.213501	16.8585	29.6042	Alox5ap	arachidonate 5-lipoxygenase activating protein [Source:MGI Symbol;Acc:MGI:107505]
ENSMUSG00000070713	-0.726267	0.400467	1.95424	3.4499	Gm10282	predicted pseudogene 10282 [Source:MGI Symbol;Acc:MGI:3704312]
ENSMUSG00000032860	-0.726051	0.311412	1.87621	2.7493	P2ry2	purinergic receptor P2Y, G-protein coupled 2 [Source:MGI Symbol;Acc:MGI:105107]
ENSMUSG00000028108	-0.724118	0.163071	2.74487	4.4139	Ecm1	extracellular matrix protein 1 [Source:MGI Symbol;Acc:MGI:103060]
ENSMUSG00000046295	-0.723999	0.0534784	28.4146	46.9639	Ankle1	ankyrin repeat and LEM domain containing 1 [Source:MGI Symbol;Acc:MGI:1918775]
ENSMUSG00000046410	-0.72263	0.349136	1.3626	2.22247	Kcnk6	potassium inwardly-rectifying channel, subfamily K, member 6 [Source:MGI Symbol;Acc:MGI:1891291]
ENSMUSG00000073733	-0.722588	0.261028	1.2152	2.04707	Rsg1	REM2 and RAB-like small GTPase 1 [Source:MGI Symbol;Acc:MGI:1923416]
ENSMUSG00000089764	-0.721771	0.303389	0.773428	1.22197	Gm16580	predicted gene 16580 [Source:MGI Symbol;Acc:MGI:4415000]
ENSMUSG00000049775	-0.721382	0.172329	89.7796	152.752	Tmsb4x	thymosin, beta 4, X chromosome [Source:MGI Symbol;Acc:MGI:99510]
ENSMUSG00000025017	-0.721363	0.286677	7.0355	11.7243	Pik3ap1	phosphoinositide-3-kinase adaptor protein 1 [Source:MGI Symbol;Acc:MGI:1933177]
ENSMUSG00000071470	-0.720711	0.0696313	45.5555	76.7717	Ccnb1ip1	cyclin B1 interacting protein 1 [Source:MGI Symbol;Acc:MGI:2685134]
ENSMUSG00000066270	-0.718848	0.34451	3.781	5.36809	Gm10157	predicted gene 10157 [Source:MGI Symbol;Acc:MGI:3642264]
ENSMUSG00000078521	-0.718403	0.112166	5.18502	8.6778	Aunip	aurora kinase A and ninein interacting protein [Source:MGI Symbol;Acc:MGI:1917135]
ENSMUSG00000034854	-0.71742	0.0126434	49.2954	81.0176	Mfsd12	major facilitator superfamily domain containing 12 [Source:MGI Symbol;Acc:MGI:3604804]
ENSMUSG00000064105	-0.717306	0.0147571	22.816	37.4729	Cnnm2	cyclin M2 [Source:MGI Symbol;Acc:MGI:2151054]
ENSMUSG00000033863	-0.717166	0.0510154	20.8235	34.9079	Klf9	Kruppel-like factor 9 [Source:MGI Symbol;Acc:MGI:1333856]
ENSMUSG00000025330	-0.71687	0.344306	2.03746	3.62967	Padi4	peptidyl arginine deiminase, type IV [Source:MGI Symbol;Acc:MGI:1338898]
ENSMUSG00000002204	-0.716674	0.190154	15.2228	24.6749	Napsa	napsin A aspartic peptidase [Source:MGI Symbol;Acc:MGI:109365]
ENSMUSG00000026932	-0.714448	0.045977	8.06306	13.2153	Nacc2	nucleus accumbens associated 2, BEN and BTB (POZ) domain containing [Source:MGI Symbol;Acc:MGI:1915241]
ENSMUSG00000044573	-0.713935	0.0507036	88.9254	142.726	Acp1	acid phosphatase 1, soluble [Source:MGI Symbol;Acc:MGI:87881]
ENSMUSG00000026202	-0.713291	0.0213254	204.875	332.446	Tuba4a	tubulin, alpha 4A [Source:MGI Symbol;Acc:MGI:1095410]
ENSMUSG00000055044	-0.712244	0.0382755	84.149	135.488	Pdlim1	PDZ and LIM domain 1 (elfin) [Source:MGI Symbol;Acc:MGI:1860611]
ENSMUSG00000031543	-0.712212	0.0184734	299.545	489.141	Ank1	ankyrin 1, erythroid [Source:MGI Symbol;Acc:MGI:88024]
ENSMUSG00000027107	-0.711911	0.354849	1.13303	1.73427	Chrna1	cholinergic receptor, nicotinic, alpha polypeptide 1 (muscle) [Source:MGI Symbol;Acc:MGI:87885]
ENSMUSG00000041064	-0.711733	0.0366572	25.7409	42.6694	Pif1	PIF1 5'-to-3' DNA helicase [Source:MGI Symbol;Acc:MGI:2143057]
ENSMUSG00000056130	-0.71064	0.267335	1.91417	3.38501	Ticam2	toll-like receptor adaptor molecule 2 [Source:MGI Symbol;Acc:MGI:3040056]
ENSMUSG00000026970	-0.710472	0.0247989	16.9049	27.6451	Rbms1	RNA binding motif, single stranded interacting protein 1 [Source:MGI Symbol;Acc:MGI:1861774]
ENSMUSG00000039787	-0.709783	0.0159426	36.2107	59.3213	Cercam	cerebral endothelial cell adhesion molecule [Source:MGI Symbol;Acc:MGI:2139134]
ENSMUSG00000039577	-0.70964	0.426583	1.07381	1.60233	Nphp4	nephronophthisis 4 (juvenile) homolog (human) [Source:MGI Symbol;Acc:MGI:2384210]
ENSMUSG00000076757	-0.708164	0.401556	1.29859	1.86587	Tcrg-C4	T cell receptor gamma, constant 4 [Source:MGI Symbol;Acc:MGI:98628]
ENSMUSG00000064356	-0.707662	0.016095	449.614	732.054	mt-Atp8	mitochondrially encoded ATP synthase 8 [Source:MGI Symbol;Acc:MGI:99926]
ENSMUSG00000037692	-0.707427	0.168271	9.27079	14.5378	Ahdc1	AT hook, DNA binding motif, containing 1 [Source:MGI Symbol;Acc:MGI:2444218]
ENSMUSG00000063458	-0.706952	0.220286	1.93814	3.13417	Lrmda	leucine rich melanocyte differentiation associated [Source:MGI Symbol;Acc:MGI:1923883]
ENSMUSG00000059479	-0.70527	0.557829	1.24877	1.99248	B3gnt8	UDP-GlcNAc:betaGal beta-1,3-N-acetylglucosaminyltransferase 8 [Source:MGI Symbol;Acc:MGI:2385269]
ENSMUSG00000019970	-0.705232	0.429365	2.36284	3.86947	Sgk1	serum/glucocorticoid regulated kinase 1 [Source:MGI Symbol;Acc:MGI:1340062]
ENSMUSG00000051735	-0.702445	0.0331259	22.8766	36.4605	Rinl	Ras and Rab interactor-like [Source:MGI Symbol;Acc:MGI:2444024]
ENSMUSG00000042129	-0.702273	0.143579	6.56745	10.6993	Rassf4	Ras association (RalGDS/AF-6) domain family member 4 [Source:MGI Symbol;Acc:MGI:2386853]
ENSMUSG00000036533	-0.701271	0.0412167	31.3085	50.8066	Cdc42ep3	CDC42 effector protein (Rho GTPase binding) 3 [Source:MGI Symbol;Acc:MGI:2384718]
ENSMUSG00000014859	-0.700579	0.0234372	205.276	335.474	E2f4	E2F transcription factor 4 [Source:MGI Symbol;Acc:MGI:103012]
ENSMUSG00000033618	-0.700139	0.272783	1.12249	1.76608	Map3k13	mitogen-activated protein kinase kinase kinase 13 [Source:MGI Symbol;Acc:MGI:2444243]
ENSMUSG00000053070	-0.699783	0.303234	1.87163	2.97449	9230110C19Rik	RIKEN cDNA 9230110C19 gene [Source:MGI Symbol;Acc:MGI:3045346]
ENSMUSG00000034361	-0.699782	0.00893739	68.8062	111.718	Cpne2	copine II [Source:MGI Symbol;Acc:MGI:2387578]
ENSMUSG00000030357	-0.699557	0.0314459	393.672	633.244	Fkbp4	FK506 binding protein 4 [Source:MGI Symbol;Acc:MGI:95543]
ENSMUSG00000024381	-0.698156	0.170889	5.33929	8.35041	Bin1	bridging integrator 1 [Source:MGI Symbol;Acc:MGI:108092]
ENSMUSG00000085269	-0.697901	0.561586	1.30606	1.66417	Gm15777	predicted gene 15777 [Source:MGI Symbol;Acc:MGI:3783219]
ENSMUSG00000089669	-0.697016	0.0258128	12.1361	19.6572	Tnfsf13	tumor necrosis factor (ligand) superfamily, member 13 [Source:MGI Symbol;Acc:MGI:1916833]
ENSMUSG00000030117	-0.695458	0.0459769	24.8869	40.4331	Gdf3	growth differentiation factor 3 [Source:MGI Symbol;Acc:MGI:95686]
ENSMUSG00000030782	-0.695122	0.539443	0.963166	1.15435	Tgfb1i1	transforming growth factor beta 1 induced transcript 1 [Source:MGI Symbol;Acc:MGI:102784]
ENSMUSG00000024579	-0.694293	0.0553919	21.6135	34.0134	Pcyox1l	prenylcysteine oxidase 1 like [Source:MGI Symbol;Acc:MGI:3606062]
ENSMUSG00000041716	-0.693492	0.290876	5.84735	9.49331	Gm20604	predicted gene 20604 [Source:MGI Symbol;Acc:MGI:5305180]
ENSMUSG00000064354	-0.69268	0.018081	4025.93	6480.81	mt-Co2	mitochondrially encoded cytochrome c oxidase II [Source:MGI Symbol;Acc:MGI:102503]
ENSMUSG00000039431	-0.692112	0.421916	0.927808	1.34897	Mtmr7	myotubularin related protein 7 [Source:MGI Symbol;Acc:MGI:1891693]
ENSMUSG00000054342	-0.691333	0.0126434	137.961	223.264	Kcnn4	potassium intermediate/small conductance calcium-activated channel, subfamily N, member 4 [Source:MGI Symbol;Acc:MGI:1277957]
ENSMUSG00000035206	-0.690532	0.0415644	152.986	243.737	Sppl2b	signal peptide peptidase like 2B [Source:MGI Symbol;Acc:MGI:1920468]
ENSMUSG00000015970	-0.6905	0.326394	14.9393	22.0065	Chdh	choline dehydrogenase [Source:MGI Symbol;Acc:MGI:1860776]
ENSMUSG00000064345	-0.690088	0.0126434	1211.58	1951.26	mt-Nd2	mitochondrially encoded NADH dehydrogenase 2 [Source:MGI Symbol;Acc:MGI:102500]
ENSMUSG00000044231	-0.68885	0.223032	2.27013	3.59406	Nhlrc1	NHL repeat containing 1 [Source:MGI Symbol;Acc:MGI:2145264]
ENSMUSG00000028457	-0.68769	0.242219	1.3627	2.13442	Atp8b5	ATPase, class I, type 8B, member 5 [Source:MGI Symbol;Acc:MGI:2444287]
ENSMUSG00000034573	-0.686036	0.106867	35.537	55.9139	Ptpn13	protein tyrosine phosphatase, non-receptor type 13 [Source:MGI Symbol;Acc:MGI:103293]
ENSMUSG00000034254	-0.683298	0.0218	74.7691	119.694	Agpat1	1-acylglycerol-3-phosphate O-acyltransferase 1 (lysophosphatidic acid acyltransferase, alpha) [Source:MGI Symbol;Acc:MGI:1932075]
ENSMUSG00000028825	-0.683203	0.121212	145.554	221.75	Rhd	Rh blood group, D antigen [Source:MGI Symbol;Acc:MGI:1202882]
ENSMUSG00000064358	-0.68219	0.0526043	2971.16	4663.74	mt-Co3	mitochondrially encoded cytochrome c oxidase III [Source:MGI Symbol;Acc:MGI:102502]
ENSMUSG00000021057	-0.681993	0.401237	2.13913	3.02569	Akap5	A kinase (PRKA) anchor protein 5 [Source:MGI Symbol;Acc:MGI:2685104]
ENSMUSG00000034110	-0.681791	0.0630315	16.957	26.8374	Kctd7	potassium channel tetramerisation domain containing 7 [Source:MGI Symbol;Acc:MGI:2442265]
ENSMUSG00000036918	-0.681234	0.0091109	109.176	175.216	Ttc7	tetratricopeptide repeat domain 7 [Source:MGI Symbol;Acc:MGI:1920999]
ENSMUSG00000037991	-0.680848	0.0441628	11.095	17.6924	Rmi2	RecQ mediated genome instability 2 [Source:MGI Symbol;Acc:MGI:2685383]
ENSMUSG00000025512	-0.680525	0.0190289	24.6934	39.5687	Chid1	chitinase domain containing 1 [Source:MGI Symbol;Acc:MGI:1915288]
ENSMUSG00000032058	-0.680515	0.0460359	176.393	284.461	Ppp2r1b	protein phosphatase 2, regulatory subunit A, beta [Source:MGI Symbol;Acc:MGI:1920949]
ENSMUSG00000038459	-0.680106	0.0209676	26.0972	41.6854	Abhd17c	abhydrolase domain containing 17C [Source:MGI Symbol;Acc:MGI:1917428]
ENSMUSG00000009621	-0.679675	0.050242	14.2356	22.5217	Vav2	vav 2 oncogene [Source:MGI Symbol;Acc:MGI:102718]
ENSMUSG00000002731	-0.678305	0.0346585	19.4608	31.2671	Prkra	protein kinase, interferon inducible double stranded RNA dependent activator [Source:MGI Symbol;Acc:MGI:1344375]
ENSMUSG00000029866	-0.678263	0.0410602	111.955	176.503	Kel	Kell blood group [Source:MGI Symbol;Acc:MGI:1346053]
ENSMUSG00000026495	-0.678165	0.272656	1.83243	2.83442	Efcab2	EF-hand calcium binding domain 2 [Source:MGI Symbol;Acc:MGI:1915476]
ENSMUSG00000022013	-0.67795	0.0587514	15.3578	24.4649	Dnajc15	DnaJ heat shock protein family (Hsp40) member C15 [Source:MGI Symbol;Acc:MGI:1913398]
ENSMUSG00000008226	-0.677016	0.0725053	44.5158	70.192	Scrn3	secernin 3 [Source:MGI Symbol;Acc:MGI:1921866]
ENSMUSG00000038648	-0.676119	0.0376428	23.2731	36.5095	Creb3l2	cAMP responsive element binding protein 3-like 2 [Source:MGI Symbol;Acc:MGI:2442695]
ENSMUSG00000033233	-0.67611	0.141567	3.97843	6.21069	Trim45	tripartite motif-containing 45 [Source:MGI Symbol;Acc:MGI:1918187]
ENSMUSG00000033294	-0.675599	0.0232891	88.4612	142.24	Noc4l	NOC4 like [Source:MGI Symbol;Acc:MGI:2140843]
ENSMUSG00000038059	-0.674051	0.28083	3.57922	6.26271	Smim3	small integral membrane protein 3 [Source:MGI Symbol;Acc:MGI:1917088]
ENSMUSG00000005824	-0.673341	0.311412	0.791665	1.25799	Tnfsf14	tumor necrosis factor (ligand) superfamily, member 14 [Source:MGI Symbol;Acc:MGI:1355317]
ENSMUSG00000019467	-0.672649	0.0331031	27.5725	44.0748	Arhgef25	Rho guanine nucleotide exchange factor (GEF) 25 [Source:MGI Symbol;Acc:MGI:1277173]
ENSMUSG00000026798	-0.672307	0.0529139	14.6375	23.2499	Coq4	coenzyme Q4 [Source:MGI Symbol;Acc:MGI:1098826]
ENSMUSG00000091478	-0.671329	0.0224852	32.6472	51.8866	Gm10039	predicted pseudogene 10039 [Source:MGI Symbol;Acc:MGI:3704382]
ENSMUSG00000022742	-0.671086	0.0392653	370.993	589.768	Cpox	coproporphyrinogen oxidase [Source:MGI Symbol;Acc:MGI:104841]
ENSMUSG00000087528	-0.670576	0.0913218	5.33977	8.42612	9830144P21Rik	RIKEN cDNA 9830144P21 gene [Source:MGI Symbol;Acc:MGI:3041171]
ENSMUSG00000064357	-0.670375	0.0272202	2740	4318.75	mt-Atp6	mitochondrially encoded ATP synthase 6 [Source:MGI Symbol;Acc:MGI:99927]
ENSMUSG00000020048	-0.670035	0.0197761	383.179	610.564	Hsp90b1	heat shock protein 90, beta (Grp94), member 1 [Source:MGI Symbol;Acc:MGI:98817]
ENSMUSG00000037151	-0.669326	0.0190705	24.8913	39.6401	Lrrc20	leucine rich repeat containing 20 [Source:MGI Symbol;Acc:MGI:2387182]
ENSMUSG00000006442	-0.669197	0.028181	179.435	286.967	Srm	spermidine synthase [Source:MGI Symbol;Acc:MGI:102690]
ENSMUSG00000072844	-0.669052	0.337805	3.52523	5.40862	G530011O06Rik	RIKEN cDNA G530011O06 gene [Source:MGI Symbol;Acc:MGI:3603513]
ENSMUSG00000045312	-0.66844	0.102194	39.4468	61.235	Lhfpl2	lipoma HMGIC fusion partner-like 2 [Source:MGI Symbol;Acc:MGI:2145236]
ENSMUSG00000031562	-0.668435	0.0202458	33.673	53.7463	Dctd	dCMP deaminase [Source:MGI Symbol;Acc:MGI:2444529]
ENSMUSG00000053553	-0.667757	0.0805051	28.1524	45.2727	3110082I17Rik	RIKEN cDNA 3110082I17 gene [Source:MGI Symbol;Acc:MGI:1920462]
ENSMUSG00000010554	-0.667471	0.04049	60.7783	96.5621	Mettl16	methyltransferase like 16 [Source:MGI Symbol;Acc:MGI:1914743]
ENSMUSG00000002661	-0.666891	0.0408588	9.41987	14.9186	Alkbh7	alkB homolog 7 [Source:MGI Symbol;Acc:MGI:1913650]
ENSMUSG00000022769	-0.665088	0.0328629	35.2951	56.1439	Sdf2l1	stromal cell-derived factor 2-like 1 [Source:MGI Symbol;Acc:MGI:2149842]
ENSMUSG00000064032	-0.664291	0.258582	4.36909	6.41167	Gm10143	predicted gene 10143 [Source:MGI Symbol;Acc:MGI:3704492]
ENSMUSG00000050721	-0.663539	0.0211192	38.8984	61.4331	Plekho2	pleckstrin homology domain containing, family O member 2 [Source:MGI Symbol;Acc:MGI:2143132]
ENSMUSG00000035637	-0.663264	0.0543556	20.2562	32.2922	Grhpr	glyoxylate reductase/hydroxypyruvate reductase [Source:MGI Symbol;Acc:MGI:1923488]
ENSMUSG00000031984	-0.662501	0.0260817	54.8231	86.409	2810004N23Rik	RIKEN cDNA 2810004N23 gene [Source:MGI Symbol;Acc:MGI:1913773]
ENSMUSG00000048445	-0.660979	0.061383	8.67812	13.9806	Ccdc57	coiled-coil domain containing 57 [Source:MGI Symbol;Acc:MGI:1918526]
ENSMUSG00000079224	-0.660435	0.178075	8.08581	12.3258	Gm6565	predicted gene 6565 [Source:MGI Symbol;Acc:MGI:3644755]
ENSMUSG00000070526	-0.659295	0.281344	2.10034	3.47633	Peg12	paternally expressed 12 [Source:MGI Symbol;Acc:MGI:1351637]
ENSMUSG00000030657	-0.658593	0.0650058	10.9205	17.6389	Xylt1	xylosyltransferase 1 [Source:MGI Symbol;Acc:MGI:2451073]
ENSMUSG00000024732	-0.657929	0.0420208	41.696	66.5628	Ccdc86	coiled-coil domain containing 86 [Source:MGI Symbol;Acc:MGI:1277220]
ENSMUSG00000057130	-0.657171	0.0371546	27.1423	43.0079	Txnl4a	thioredoxin-like 4A [Source:MGI Symbol;Acc:MGI:1351613]
ENSMUSG00000028063	-0.656969	0.0413566	117.246	183.331	Lmna	lamin A [Source:MGI Symbol;Acc:MGI:96794]
ENSMUSG00000079470	-0.656228	0.320335	1.55084	2.42048	Utp14b	UTP14B small subunit processome component [Source:MGI Symbol;Acc:MGI:2445092]
ENSMUSG00000020087	-0.65615	0.0137426	56.5686	89.3088	Tysnd1	trypsin domain containing 1 [Source:MGI Symbol;Acc:MGI:1919017]
ENSMUSG00000026579	-0.656096	0.459253	3.70533	7.09825	F5	coagulation factor V [Source:MGI Symbol;Acc:MGI:88382]
ENSMUSG00000060470	-0.65579	0.213347	28.4623	46.7485	Adgrg3	adhesion G protein-coupled receptor G3 [Source:MGI Symbol;Acc:MGI:1859670]
ENSMUSG00000086324	-0.655447	0.27828	2.57302	3.83343	Gm15564	predicted gene 15564 [Source:MGI Symbol;Acc:MGI:3783013]
ENSMUSG00000022261	-0.653287	0.247876	2.97342	4.50161	Sdc2	syndecan 2 [Source:MGI Symbol;Acc:MGI:1349165]
ENSMUSG00000067199	-0.653276	0.0705088	6.33441	9.9911	Frat1	frequently rearranged in advanced T cell lymphomas [Source:MGI Symbol;Acc:MGI:109450]
ENSMUSG00000024658	-0.65203	0.426212	0.901466	1.35208	Gm9750	predicted gene 9750 [Source:MGI Symbol;Acc:MGI:3642669]
ENSMUSG00000035595	-0.651353	0.125695	6.43328	10.1284	1600002K03Rik	RIKEN cDNA 1600002K03 gene [Source:MGI Symbol;Acc:MGI:1917020]
ENSMUSG00000026991	-0.650645	0.0798594	11.5428	17.7751	Pkp4	plakophilin 4 [Source:MGI Symbol;Acc:MGI:109281]
ENSMUSG00000027858	-0.650378	0.348833	6.31196	10.147	Tspan2	tetraspanin 2 [Source:MGI Symbol;Acc:MGI:1917997]
ENSMUSG00000025400	-0.650265	0.233543	1.8245	2.84764	Tac2	tachykinin 2 [Source:MGI Symbol;Acc:MGI:98476]
ENSMUSG00000039929	-0.650062	0.0249253	83.9455	131.375	Urb1	URB1 ribosome biogenesis 1 homolog (S. cerevisiae) [Source:MGI Symbol;Acc:MGI:2146468]
ENSMUSG00000032741	-0.648377	0.0183851	154.321	242.92	Tpcn1	two pore channel 1 [Source:MGI Symbol;Acc:MGI:2182472]
ENSMUSG00000070000	-0.647128	0.0262309	161.544	254.811	Fcho1	FCH domain only 1 [Source:MGI Symbol;Acc:MGI:1921265]
ENSMUSG00000091514	-0.646439	0.241656	1.89457	2.91658	Gm17484	predicted gene, 17484 [Source:MGI Symbol;Acc:MGI:4937118]
ENSMUSG00000036875	-0.645768	0.0261849	97.2748	151.092	Dna2	DNA replication helicase/nuclease 2 [Source:MGI Symbol;Acc:MGI:2443732]
ENSMUSG00000056665	-0.645406	0.0425434	40.6439	63.8538	Them6	thioesterase superfamily member 6 [Source:MGI Symbol;Acc:MGI:1925301]
ENSMUSG00000021773	-0.644958	0.0329792	24.3337	38.3137	Comtd1	catechol-O-methyltransferase domain containing 1 [Source:MGI Symbol;Acc:MGI:1916406]
ENSMUSG00000032221	-0.644943	0.077362	167.734	257.025	Mns1	meiosis-specific nuclear structural protein 1 [Source:MGI Symbol;Acc:MGI:107933]
ENSMUSG00000020932	-0.644727	0.340256	1.94189	3.11792	Gfap	glial fibrillary acidic protein [Source:MGI Symbol;Acc:MGI:95697]
ENSMUSG00000026604	-0.643833	0.242814	25.2894	43.0683	Ptpn14	protein tyrosine phosphatase, non-receptor type 14 [Source:MGI Symbol;Acc:MGI:102467]
ENSMUSG00000060675	-0.642029	0.0213254	20.8875	32.6432	Pla2g16	phospholipase A2, group XVI [Source:MGI Symbol;Acc:MGI:2179715]
ENSMUSG00000022010	-0.64043	0.0504364	62.1109	95.9675	Tsc22d1	TSC22 domain family, member 1 [Source:MGI Symbol;Acc:MGI:109127]
ENSMUSG00000039989	-0.64021	0.0890668	25.3492	38.3874	Cbx4	chromobox 4 [Source:MGI Symbol;Acc:MGI:1195985]
ENSMUSG00000050323	-0.6393	0.0533076	10.8309	16.8712	Ndufaf6	NADH dehydrogenase (ubiquinone) complex I, assembly factor 6 [Source:MGI Symbol;Acc:MGI:1924197]
ENSMUSG00000043445	-0.63912	0.0327444	60.7717	95.2331	Pgp	phosphoglycolate phosphatase [Source:MGI Symbol;Acc:MGI:1914328]
ENSMUSG00000084862	-0.638575	0.514063	1.88054	3.27433	Gm16278	predicted gene 16278 [Source:MGI Symbol;Acc:MGI:3826602]
ENSMUSG00000067149	-0.637626	0.844932	0.992587	1.87888	Jchain	immunoglobulin joining chain [Source:MGI Symbol;Acc:MGI:96493]
ENSMUSG00000022407	-0.637466	0.0495198	94.4691	146.741	Adsl	adenylosuccinate lyase [Source:MGI Symbol;Acc:MGI:103202]
ENSMUSG00000001228	-0.63741	0.0281906	235.45	364.312	Uhrf1	ubiquitin-like, containing PHD and RING finger domains, 1 [Source:MGI Symbol;Acc:MGI:1338889]
ENSMUSG00000037617	-0.635844	0.247409	2.63879	4.21024	Spag1	sperm associated antigen 1 [Source:MGI Symbol;Acc:MGI:1349387]
ENSMUSG00000035900	-0.635793	0.0300253	74.1163	115.765	Gramd4	GRAM domain containing 4 [Source:MGI Symbol;Acc:MGI:2676308]
ENSMUSG00000015568	-0.635758	0.203369	2.29421	3.46761	Lpl	lipoprotein lipase [Source:MGI Symbol;Acc:MGI:96820]
ENSMUSG00000047632	-0.635065	0.168736	4.79888	7.52631	Fgfbp3	fibroblast growth factor binding protein 3 [Source:MGI Symbol;Acc:MGI:1919764]
ENSMUSG00000022391	-0.633472	0.0213254	183.772	286.632	Rangap1	RAN GTPase activating protein 1 [Source:MGI Symbol;Acc:MGI:103071]
ENSMUSG00000026701	-0.633428	0.0292956	313.459	481.292	Prdx6	peroxiredoxin 6 [Source:MGI Symbol;Acc:MGI:894320]
ENSMUSG00000003528	-0.633063	0.0392851	80.7522	125.956	Slc25a1	solute carrier family 25 (mitochondrial carrier, citrate transporter), member 1 [Source:MGI Symbol;Acc:MGI:1345283]
ENSMUSG00000030259	-0.632807	0.327699	1.51437	2.18812	Rassf8	Ras association (RalGDS/AF-6) domain family (N-terminal) member 8 [Source:MGI Symbol;Acc:MGI:1918573]
ENSMUSG00000030761	-0.632245	0.265816	11.6593	16.4126	Myo7a	myosin VIIA [Source:MGI Symbol;Acc:MGI:104510]
ENSMUSG00000031570	-0.631704	0.0258128	27.0201	41.9704	Plpp5	phospholipid phosphatase 5 [Source:MGI Symbol;Acc:MGI:1919160]
ENSMUSG00000032902	-0.631378	0.0724385	205.321	309.982	Slc16a1	solute carrier family 16 (monocarboxylic acid transporters), member 1 [Source:MGI Symbol;Acc:MGI:106013]
ENSMUSG00000026669	-0.631356	0.0476297	102.803	158.522	Mcm10	minichromosome maintenance 10 replication initiation factor [Source:MGI Symbol;Acc:MGI:1917274]
ENSMUSG00000036106	-0.62977	0.34247	2.05099	2.93952	Prr5	proline rich 5 (renal) [Source:MGI Symbol;Acc:MGI:1924714]
ENSMUSG00000029426	-0.62921	0.0191021	31.5392	48.9099	Scarb2	scavenger receptor class B, member 2 [Source:MGI Symbol;Acc:MGI:1196458]
ENSMUSG00000053835	-0.628661	0.092327	15.428	23.9075	H2-T24	histocompatibility 2, T region locus 24 [Source:MGI Symbol;Acc:MGI:95958]
ENSMUSG00000030493	-0.628319	0.0331259	23.1101	35.8511	Faap24	Fanconi anemia core complex associated protein 24 [Source:MGI Symbol;Acc:MGI:2142208]
ENSMUSG00000028587	-0.628074	0.0707948	35.2645	53.6422	Orc1	origin recognition complex, subunit 1 [Source:MGI Symbol;Acc:MGI:1328337]
ENSMUSG00000078651	-0.627768	0.25753	8.82708	13.1155	Aoc2	amine oxidase, copper containing 2 (retina-specific) [Source:MGI Symbol;Acc:MGI:2668431]
ENSMUSG00000033762	-0.625056	0.0325769	71.9171	111.709	Recql4	RecQ protein-like 4 [Source:MGI Symbol;Acc:MGI:1931028]
ENSMUSG00000016664	-0.624999	0.0226771	105	162.78	Pacsin2	protein kinase C and casein kinase substrate in neurons 2 [Source:MGI Symbol;Acc:MGI:1345153]
ENSMUSG00000035754	-0.623963	0.028141	89.8293	138.004	Wdr18	WD repeat domain 18 [Source:MGI Symbol;Acc:MGI:2158400]
ENSMUSG00000068101	-0.62275	0.0599362	15.8997	24.4461	Cenpm	centromere protein M [Source:MGI Symbol;Acc:MGI:1913820]
ENSMUSG00000022099	-0.622266	0.0392939	59.0594	91.2298	Dmtn	dematin actin binding protein [Source:MGI Symbol;Acc:MGI:99670]
ENSMUSG00000027637	-0.620027	0.0197395	104.312	159.675	1110008F13Rik	RIKEN cDNA 1110008F13 gene [Source:MGI Symbol;Acc:MGI:1914638]
ENSMUSG00000049091	-0.619912	0.0213254	58.2375	89.483	Sephs2	selenophosphate synthetase 2 [Source:MGI Symbol;Acc:MGI:108388]
ENSMUSG00000030683	-0.619852	0.34006	1.50148	2.30224	Sez6l2	seizure related 6 homolog like 2 [Source:MGI Symbol;Acc:MGI:2385295]
ENSMUSG00000004100	-0.619069	0.0206945	135.305	208.757	Ppan	peter pan homolog [Source:MGI Symbol;Acc:MGI:2178445]
ENSMUSG00000027397	-0.618891	0.0408729	126.636	194.153	Slc20a1	solute carrier family 20, member 1 [Source:MGI Symbol;Acc:MGI:108392]
ENSMUSG00000029438	-0.617705	0.0175886	71.0185	109.05	Bcl7a	B cell CLL/lymphoma 7A [Source:MGI Symbol;Acc:MGI:1924295]
ENSMUSG00000028851	-0.617392	0.0355046	152.989	234.922	Nudc	nudC nuclear distribution protein [Source:MGI Symbol;Acc:MGI:106014]
ENSMUSG00000039232	-0.617246	0.133397	19.4366	29.2023	Stx11	syntaxin 11 [Source:MGI Symbol;Acc:MGI:1921982]
ENSMUSG00000053604	-0.617125	0.0218	144.907	223.407	Rpia	ribose 5-phosphate isomerase A [Source:MGI Symbol;Acc:MGI:103254]
ENSMUSG00000019797	-0.617091	0.134515	13.7007	20.8146	1700021F05Rik	RIKEN cDNA 1700021F05 gene [Source:MGI Symbol;Acc:MGI:1915101]
ENSMUSG00000029108	-0.617037	0.112424	5.79256	9.05115	Pcdh7	protocadherin 7 [Source:MGI Symbol;Acc:MGI:1860487]
ENSMUSG00000083287	-0.616564	0.0835972	24.511	38.1687	Gm13502	predicted gene 13502 [Source:MGI Symbol;Acc:MGI:3649894]
ENSMUSG00000022248	-0.615953	0.045963	20.4744	31.3859	Rad1	RAD1 checkpoint DNA exonuclease [Source:MGI Symbol;Acc:MGI:1316678]
ENSMUSG00000073716	-0.615191	0.670756	0.69319	1.04678	Gm13241	predicted gene 13241 [Source:MGI Symbol;Acc:MGI:3649920]
ENSMUSG00000007783	-0.614523	0.357867	3.03985	5.10326	Cpt1c	carnitine palmitoyltransferase 1c [Source:MGI Symbol;Acc:MGI:2446526]
ENSMUSG00000037759	-0.613539	0.603273	1.25653	1.38756	Ptger2	prostaglandin E receptor 2 (subtype EP2) [Source:MGI Symbol;Acc:MGI:97794]
ENSMUSG00000044768	-0.613479	0.0866601	56.6516	84.5788	D1Ertd622e	DNA segment, Chr 1, ERATO Doi 622, expressed [Source:MGI Symbol;Acc:MGI:1277184]
ENSMUSG00000042035	-0.612961	0.0386983	33.1781	50.7762	Igsf3	immunoglobulin superfamily, member 3 [Source:MGI Symbol;Acc:MGI:1926158]
ENSMUSG00000040711	-0.612848	0.27928	3.05078	4.82625	Sh3pxd2b	SH3 and PX domains 2B [Source:MGI Symbol;Acc:MGI:2442062]
ENSMUSG00000010721	-0.612622	0.118754	4.62454	7.16822	Lmbr1	limb region 1 [Source:MGI Symbol;Acc:MGI:1861746]
ENSMUSG00000064370	-0.611639	0.0207331	3391.64	5175.91	mt-Cytb	mitochondrially encoded cytochrome b [Source:MGI Symbol;Acc:MGI:102501]
ENSMUSG00000019303	-0.611346	0.135068	20.8551	31.0458	Psmc3ip	proteasome (prosome, macropain) 26S subunit, ATPase 3, interacting protein [Source:MGI Symbol;Acc:MGI:1098610]
ENSMUSG00000059743	-0.611255	0.105029	41.262	64.7618	Fdps	farnesyl diphosphate synthetase [Source:MGI Symbol;Acc:MGI:104888]
ENSMUSG00000013236	-0.610875	0.174258	62.7129	93.7365	Ptprs	protein tyrosine phosphatase, receptor type, S [Source:MGI Symbol;Acc:MGI:97815]
ENSMUSG00000021871	-0.608927	0.0613592	78.4959	118.004	Gm49342	predicted gene, 49342 [Source:MGI Symbol;Acc:MGI:6121535]
ENSMUSG00000071653	-0.608777	0.0591972	44.3474	67.739	1810009A15Rik	RIKEN cDNA 1810009A15 gene [Source:MGI Symbol;Acc:MGI:1913526]
ENSMUSG00000034165	-0.608657	0.0235807	110.746	168.852	Ccnd3	cyclin D3 [Source:MGI Symbol;Acc:MGI:88315]
ENSMUSG00000049339	-0.608414	0.0136744	130.603	198.726	Retreg2	reticulophagy regulator family member 2 [Source:MGI Symbol;Acc:MGI:2388278]
ENSMUSG00000028931	-0.608142	0.0137426	64.5542	98.2165	Kcnab2	potassium voltage-gated channel, shaker-related subfamily, beta member 2 [Source:MGI Symbol;Acc:MGI:109239]
ENSMUSG00000042215	-0.607631	0.0514845	53.3666	82.4408	Bag2	BCL2-associated athanogene 2 [Source:MGI Symbol;Acc:MGI:1891254]
ENSMUSG00000023043	-0.607494	0.363873	2.97124	4.86536	Krt18	keratin 18 [Source:MGI Symbol;Acc:MGI:96692]
ENSMUSG00000039356	-0.606711	0.249772	55.3541	82.0365	Exosc2	exosome component 2 [Source:MGI Symbol;Acc:MGI:2385133]
ENSMUSG00000054191	-0.606676	0.0832579	232.444	345.982	Klf1	Kruppel-like factor 1 (erythroid) [Source:MGI Symbol;Acc:MGI:1342771]
ENSMUSG00000061887	-0.606031	0.0135945	104.987	159.884	Ssbp3	single-stranded DNA binding protein 3 [Source:MGI Symbol;Acc:MGI:1919725]
ENSMUSG00000038375	-0.605928	0.315348	1.92224	2.84851	Trp53inp2	transformation related protein 53 inducible nuclear protein 2 [Source:MGI Symbol;Acc:MGI:1915978]
ENSMUSG00000035506	-0.605389	0.500404	0.809058	1.08929	Slc12a8	solute carrier family 12 (potassium/chloride transporters), member 8 [Source:MGI Symbol;Acc:MGI:2443672]
ENSMUSG00000026388	-0.605062	0.276398	3.44771	5.0822	3110009E18Rik	RIKEN cDNA 3110009E18 gene [Source:MGI Symbol;Acc:MGI:1920353]
ENSMUSG00000026864	-0.602821	0.0538246	509.793	775.325	Hspa5	heat shock protein 5 [Source:MGI Symbol;Acc:MGI:95835]
ENSMUSG00000031826	-0.602508	0.0319782	121.775	186.627	Usp10	ubiquitin specific peptidase 10 [Source:MGI Symbol;Acc:MGI:894652]
ENSMUSG00000032289	-0.602151	0.307062	1.06231	1.61369	Thsd4	thrombospondin, type I, domain containing 4 [Source:MGI Symbol;Acc:MGI:2672033]
ENSMUSG00000030149	-0.601952	0.349682	0.880649	1.34954	Klrk1	killer cell lectin-like receptor subfamily K, member 1 [Source:MGI Symbol;Acc:MGI:1196250]
ENSMUSG00000084790	-0.601566	0.424172	2.04015	2.68036	Gm15879	predicted gene 15879 [Source:MGI Symbol;Acc:MGI:3802012]
ENSMUSG00000030847	-0.600663	0.0954668	18.2128	26.8418	Bag3	BCL2-associated athanogene 3 [Source:MGI Symbol;Acc:MGI:1352493]
ENSMUSG00000040010	-0.600598	0.0304066	195.141	298.021	Slc7a5	solute carrier family 7 (cationic amino acid transporter, y+ system), member 5 [Source:MGI Symbol;Acc:MGI:1298205]
ENSMUSG00000020368	-0.600172	0.0367218	645.812	973.198	Canx	calnexin [Source:MGI Symbol;Acc:MGI:88261]
ENSMUSG00000025732	-0.599713	0.0763983	24.7241	37.8593	Mcrip2	MAPK regulated corepressor interacting protein 2 [Source:MGI Symbol;Acc:MGI:1915491]
ENSMUSG00000055782	-0.599616	0.522739	7.08563	8.8671	Abcd2	ATP-binding cassette, sub-family D (ALD), member 2 [Source:MGI Symbol;Acc:MGI:1349467]
ENSMUSG00000044813	-0.599429	0.136415	5.59234	8.2361	Shb	src homology 2 domain-containing transforming protein B [Source:MGI Symbol;Acc:MGI:98294]
ENSMUSG00000070691	-0.598385	0.0189395	46.0006	69.6933	Runx3	runt related transcription factor 3 [Source:MGI Symbol;Acc:MGI:102672]
ENSMUSG00000033174	-0.597598	0.0567287	37.977	56.987	Mgll	monoglyceride lipase [Source:MGI Symbol;Acc:MGI:1346042]
ENSMUSG00000032413	-0.596868	0.0968291	13.085	19.0639	Rasa2	RAS p21 protein activator 2 [Source:MGI Symbol;Acc:MGI:2149960]
ENSMUSG00000027219	-0.595832	0.245139	12.3602	20.1146	Slc28a2	solute carrier family 28 (sodium-coupled nucleoside transporter), member 2 [Source:MGI Symbol;Acc:MGI:1913105]
ENSMUSG00000025815	-0.595732	0.133887	6.9612	10.5487	Dhtkd1	dehydrogenase E1 and transketolase domain containing 1 [Source:MGI Symbol;Acc:MGI:2445096]
ENSMUSG00000024533	-0.595518	0.0869116	217.24	318.641	Spire1	spire type actin nucleation factor 1 [Source:MGI Symbol;Acc:MGI:1915416]
ENSMUSG00000035704	-0.594437	0.0504364	43.8495	65.4283	Alg8	asparagine-linked glycosylation 8 (alpha-1,3-glucosyltransferase) [Source:MGI Symbol;Acc:MGI:2141959]
ENSMUSG00000023827	-0.594263	0.27015	9.73258	15.1139	Agpat4	1-acylglycerol-3-phosphate O-acyltransferase 4 (lysophosphatidic acid acyltransferase, delta) [Source:MGI Symbol;Acc:MGI:1915512]
ENSMUSG00000021265	-0.594043	0.38544	1.08259	1.59423	Slc25a29	solute carrier family 25 (mitochondrial carrier, palmitoylcarnitine transporter), member 29 [Source:MGI Symbol;Acc:MGI:2444911]
ENSMUSG00000042770	-0.59337	0.0954274	58.6178	86.7855	Hebp1	heme binding protein 1 [Source:MGI Symbol;Acc:MGI:1333880]
ENSMUSG00000083218	-0.592895	0.357867	1.40755	2.23491	Gm16425	predicted gene 16425 [Source:MGI Symbol;Acc:MGI:3643338]
ENSMUSG00000032437	-0.592353	0.0211192	275.655	414.263	Stt3b	STT3, subunit of the oligosaccharyltransferase complex, homolog B (S. cerevisiae) [Source:MGI Symbol;Acc:MGI:1915542]
ENSMUSG00000021846	-0.592113	0.363873	4.01985	6.52348	Peli2	pellino 2 [Source:MGI Symbol;Acc:MGI:1891445]
ENSMUSG00000006235	-0.591948	0.0503639	114.177	170.01	Epor	erythropoietin receptor [Source:MGI Symbol;Acc:MGI:95408]
ENSMUSG00000081309	-0.591935	0.395557	1.69847	2.64022	Gm12397	predicted gene 12397 [Source:MGI Symbol;Acc:MGI:3649202]
ENSMUSG00000021286	-0.591108	0.0755072	8.46852	12.8047	Zfyve21	zinc finger, FYVE domain containing 21 [Source:MGI Symbol;Acc:MGI:1915770]
ENSMUSG00000061024	-0.590929	0.0289959	95.2368	144.122	Rrs1	ribosome biogenesis regulator 1 [Source:MGI Symbol;Acc:MGI:1929721]
ENSMUSG00000000142	-0.59079	0.270662	1.88319	2.75039	Axin2	axin 2 [Source:MGI Symbol;Acc:MGI:1270862]
ENSMUSG00000025499	-0.590352	0.0333821	42.4002	64.1816	Hras	Harvey rat sarcoma virus oncogene [Source:MGI Symbol;Acc:MGI:96224]
ENSMUSG00000079511	-0.590106	0.0476297	26.1231	39.098	Gm42688	predicted gene 42688 [Source:MGI Symbol;Acc:MGI:5662825]
ENSMUSG00000027496	-0.589718	0.0555821	62.9305	94.1336	Aurka	aurora kinase A [Source:MGI Symbol;Acc:MGI:894678]
ENSMUSG00000022544	-0.589583	0.102573	15.0556	21.9676	Eef2kmt	eukaryotic elongation factor 2 lysine methyltransferase [Source:MGI Symbol;Acc:MGI:1917761]
ENSMUSG00000021792	-0.589324	0.0762191	21.911	33.3955	Fam213a	family with sequence similarity 213, member A [Source:MGI Symbol;Acc:MGI:1917814]
ENSMUSG00000037278	-0.589257	0.0633228	62.6302	93.4842	Tmem97	transmembrane protein 97 [Source:MGI Symbol;Acc:MGI:1916321]
ENSMUSG00000086779	-0.589239	0.569951	1.00937	1.19863	Gm13562	predicted gene 13562 [Source:MGI Symbol;Acc:MGI:3651238]
ENSMUSG00000067367	-0.588122	0.0587514	142.654	214.803	Lyar	Ly1 antibody reactive clone [Source:MGI Symbol;Acc:MGI:107470]
ENSMUSG00000003068	-0.587264	0.0316869	170.888	256.419	Stk11	serine/threonine kinase 11 [Source:MGI Symbol;Acc:MGI:1341870]
ENSMUSG00000021952	-0.586272	0.0260817	64.242	96.2382	Xpo4	exportin 4 [Source:MGI Symbol;Acc:MGI:1888526]
ENSMUSG00000055660	-0.586186	0.0920024	18.4112	27.7042	Mettl4	methyltransferase like 4 [Source:MGI Symbol;Acc:MGI:1924031]
ENSMUSG00000042333	-0.585433	0.02696	22.1847	33.2783	Tnfrsf14	tumor necrosis factor receptor superfamily, member 14 (herpesvirus entry mediator) [Source:MGI Symbol;Acc:MGI:2675303]
ENSMUSG00000024666	-0.585368	0.0380514	14.554	21.9653	Tmem138	transmembrane protein 138 [Source:MGI Symbol;Acc:MGI:1920232]
ENSMUSG00000049807	-0.583716	0.013473	66.8498	100.263	Arhgap23	Rho GTPase activating protein 23 [Source:MGI Symbol;Acc:MGI:3697726]
ENSMUSG00000026640	-0.583489	0.319673	3.11753	4.65969	Plxna2	plexin A2 [Source:MGI Symbol;Acc:MGI:107684]
ENSMUSG00000049115	-0.58342	0.181937	11.1502	16.5226	Agtr1a	angiotensin II receptor, type 1a [Source:MGI Symbol;Acc:MGI:87964]
ENSMUSG00000022351	-0.583119	0.111189	48.531	72.977	Sqle	squalene epoxidase [Source:MGI Symbol;Acc:MGI:109296]
ENSMUSG00000003814	-0.583048	0.0261615	642.799	962.698	Calr	calreticulin [Source:MGI Symbol;Acc:MGI:88252]
ENSMUSG00000050796	-0.581248	0.051827	16.6468	25.0247	B3galt6	UDP-Gal:betaGal beta 1,3-galactosyltransferase, polypeptide 6 [Source:MGI Symbol;Acc:MGI:2152819]
ENSMUSG00000084834	-0.580886	0.490944	0.99991	1.39586	4930565N06Rik	RIKEN cDNA 4930565N06 gene [Source:MGI Symbol;Acc:MGI:1915556]
ENSMUSG00000064037	-0.580748	0.0239604	31.3466	46.9257	Gpn1	GPN-loop GTPase 1 [Source:MGI Symbol;Acc:MGI:1921504]
ENSMUSG00000059326	-0.579158	0.235173	21.4645	29.9888	Csf2ra	colony stimulating factor 2 receptor, alpha, low-affinity (granulocyte-macrophage) [Source:MGI Symbol;Acc:MGI:1339754]
ENSMUSG00000078713	-0.579153	0.0901147	75.9958	112.016	Tomm5	translocase of outer mitochondrial membrane 5 [Source:MGI Symbol;Acc:MGI:1915762]
ENSMUSG00000032469	-0.578671	0.0615525	30.5122	45.3347	Dbr1	debranching RNA lariats 1 [Source:MGI Symbol;Acc:MGI:1931520]
ENSMUSG00000073486	-0.57794	0.603012	0.834303	1.20052	Gm10518	predicted gene 10518 [Source:MGI Symbol;Acc:MGI:3704205]
ENSMUSG00000003849	-0.577926	0.197207	17.42	24.9642	Nqo1	NAD(P)H dehydrogenase, quinone 1 [Source:MGI Symbol;Acc:MGI:103187]
ENSMUSG00000059336	-0.577263	0.0633408	140.861	206.77	Slc14a1	solute carrier family 14 (urea transporter), member 1 [Source:MGI Symbol;Acc:MGI:1351654]
ENSMUSG00000043067	-0.576499	0.0421093	135.288	199.529	Dpy19l1	dpy-19-like 1 (C. elegans) [Source:MGI Symbol;Acc:MGI:1915685]
ENSMUSG00000018008	-0.576357	0.342672	9.8901	14.739	Cyth4	cytohesin 4 [Source:MGI Symbol;Acc:MGI:2441702]
ENSMUSG00000000673	-0.575762	0.33842	2.3089	3.21302	Haao	3-hydroxyanthranilate 3,4-dioxygenase [Source:MGI Symbol;Acc:MGI:1349444]
ENSMUSG00000085337	-0.574659	0.276767	3.95239	6.07773	Gm15964	predicted gene 15964 [Source:MGI Symbol;Acc:MGI:3802003]
ENSMUSG00000062007	-0.574529	0.32619	5.39847	8.03682	Hsh2d	hematopoietic SH2 domain containing [Source:MGI Symbol;Acc:MGI:2676364]
ENSMUSG00000039798	-0.574498	0.24259	2.3854	3.60636	2600006K01Rik	RIKEN cDNA 2600006K01 gene [Source:MGI Symbol;Acc:MGI:1917569]
ENSMUSG00000057914	-0.573358	0.46156	0.819633	1.25121	Cacnb2	calcium channel, voltage-dependent, beta 2 subunit [Source:MGI Symbol;Acc:MGI:894644]
ENSMUSG00000020648	-0.573191	0.108521	14.8148	21.9572	Dus4l	dihydrouridine synthase 4-like (S. cerevisiae) [Source:MGI Symbol;Acc:MGI:1919166]
ENSMUSG00000060733	-0.572799	0.0313177	82.8504	122.434	Ipmk	inositol polyphosphate multikinase [Source:MGI Symbol;Acc:MGI:1916968]
ENSMUSG00000027203	-0.570325	0.0510533	374.984	550.905	Dut	deoxyuridine triphosphatase [Source:MGI Symbol;Acc:MGI:1346051]
ENSMUSG00000038188	-0.569214	0.304097	3.95978	6.11945	Scarf1	scavenger receptor class F, member 1 [Source:MGI Symbol;Acc:MGI:2449455]
ENSMUSG00000037936	-0.569056	0.0295532	94.5173	141.127	Scarb1	scavenger receptor class B, member 1 [Source:MGI Symbol;Acc:MGI:893578]
ENSMUSG00000002846	-0.568919	0.0343844	22.7383	33.6253	Timmdc1	translocase of inner mitochondrial membrane domain containing 1 [Source:MGI Symbol;Acc:MGI:1922139]
ENSMUSG00000021483	-0.568579	0.12795	6.90561	10.2904	Cdk20	cyclin-dependent kinase 20 [Source:MGI Symbol;Acc:MGI:2145349]
ENSMUSG00000028410	-0.56814	0.0684011	205.148	305.978	Dnaja1	DnaJ heat shock protein family (Hsp40) member A1 [Source:MGI Symbol;Acc:MGI:1270129]
ENSMUSG00000038997	-0.568056	0.241995	5.40528	7.74129	Asb17	ankyrin repeat and SOCS box-containing 17 [Source:MGI Symbol;Acc:MGI:1914022]
ENSMUSG00000034206	-0.567131	0.0863057	65.4881	95.4732	Polq	polymerase (DNA directed), theta [Source:MGI Symbol;Acc:MGI:2155399]
ENSMUSG00000014907	-0.567098	0.0233033	53.6213	79.6445	Naf1	nuclear assembly factor 1 ribonucleoprotein [Source:MGI Symbol;Acc:MGI:2682306]
ENSMUSG00000068115	-0.567029	0.130979	16.9243	24.7507	Ninl	ninein-like [Source:MGI Symbol;Acc:MGI:1925427]
ENSMUSG00000033871	-0.566566	0.138562	9.35371	13.8524	Ppargc1b	peroxisome proliferative activated receptor, gamma, coactivator 1 beta [Source:MGI Symbol;Acc:MGI:2444934]
ENSMUSG00000075511	-0.566307	0.141567	11.7466	17.822	1700001L05Rik	RIKEN cDNA 1700001L05 gene [Source:MGI Symbol;Acc:MGI:1916541]
ENSMUSG00000073600	-0.56606	0.336891	2.91132	4.10832	Prob1	proline rich basic protein 1 [Source:MGI Symbol;Acc:MGI:2686460]
ENSMUSG00000024937	-0.565934	0.0200615	90.9831	134.647	Ehbp1l1	EH domain binding protein 1-like 1 [Source:MGI Symbol;Acc:MGI:3612340]
ENSMUSG00000020654	-0.564994	0.313214	2.90054	4.34414	Adcy3	adenylate cyclase 3 [Source:MGI Symbol;Acc:MGI:99675]
ENSMUSG00000049832	-0.564778	0.12769	12.5131	18.3944	Rbx1-ps	ring-box 1, pseudogene [Source:MGI Symbol;Acc:MGI:3710517]
ENSMUSG00000050473	-0.56445	0.502137	0.940711	1.25047	Slc35d3	solute carrier family 35, member D3 [Source:MGI Symbol;Acc:MGI:1923407]
ENSMUSG00000034501	-0.563791	0.170427	6.28567	9.39396	Pcnx4	pecanex homolog 4 [Source:MGI Symbol;Acc:MGI:1914958]
ENSMUSG00000032802	-0.563776	0.180786	10.2638	15.2354	Srxn1	sulfiredoxin 1 homolog (S. cerevisiae) [Source:MGI Symbol;Acc:MGI:104971]
ENSMUSG00000024952	-0.563153	0.0331442	35.4882	52.6281	Rps6ka4	ribosomal protein S6 kinase, polypeptide 4 [Source:MGI Symbol;Acc:MGI:1930076]
ENSMUSG00000042389	-0.562779	0.0478374	18.2983	27.1533	Tsen2	tRNA splicing endonuclease subunit 2 [Source:MGI Symbol;Acc:MGI:2141599]
ENSMUSG00000027804	-0.562769	0.0529739	221.293	325.544	Ppid	peptidylprolyl isomerase D (cyclophilin D) [Source:MGI Symbol;Acc:MGI:1914988]
ENSMUSG00000033356	-0.562618	0.0922973	23.8936	35.0551	Pus7l	pseudouridylate synthase 7-like [Source:MGI Symbol;Acc:MGI:1926145]
ENSMUSG00000002658	-0.562587	0.0493101	119.939	175.057	Gtf2f1	general transcription factor IIF, polypeptide 1 [Source:MGI Symbol;Acc:MGI:1923848]
ENSMUSG00000027459	-0.562464	0.18562	4.19206	6.20957	Fam110a	family with sequence similarity 110, member A [Source:MGI Symbol;Acc:MGI:1921097]
ENSMUSG00000022540	-0.561925	0.352931	3.29537	4.63864	Rogdi	rogdi homolog [Source:MGI Symbol;Acc:MGI:1913299]
ENSMUSG00000028010	-0.561588	0.0237002	70.0081	103.088	Gar1	GAR1 ribonucleoprotein [Source:MGI Symbol;Acc:MGI:1930948]
ENSMUSG00000053916	-0.561428	0.111893	28.456	41.2606	Nanp	N-acetylneuraminic acid phosphatase [Source:MGI Symbol;Acc:MGI:1914561]
ENSMUSG00000023988	-0.560799	0.0408729	75.5252	112.321	Bysl	bystin-like [Source:MGI Symbol;Acc:MGI:1858419]
ENSMUSG00000052364	-0.55838	0.513613	0.948927	1.30099	B630019K06Rik	RIKEN cDNA B630019K06 gene [Source:MGI Symbol;Acc:MGI:2147918]
ENSMUSG00000035504	-0.557528	0.0712456	31.8021	47.2867	Reep6	receptor accessory protein 6 [Source:MGI Symbol;Acc:MGI:1917585]
ENSMUSG00000018507	-0.5574	0.049714	41.11	60.8789	Trpv2	transient receptor potential cation channel, subfamily V, member 2 [Source:MGI Symbol;Acc:MGI:1341836]
ENSMUSG00000030036	-0.556579	0.0475485	229.047	335.955	Mogs	mannosyl-oligosaccharide glucosidase [Source:MGI Symbol;Acc:MGI:1929872]
ENSMUSG00000028518	-0.556459	0.665136	0.838109	1.16718	Prkaa2	protein kinase, AMP-activated, alpha 2 catalytic subunit [Source:MGI Symbol;Acc:MGI:1336173]
ENSMUSG00000002984	-0.556331	0.0376428	163.302	240.959	Tomm40	translocase of outer mitochondrial membrane 40 [Source:MGI Symbol;Acc:MGI:1858259]
ENSMUSG00000018995	-0.556309	0.0616292	20.1523	29.5899	Nars2	asparaginyl-tRNA synthetase 2 (mitochondrial)(putative) [Source:MGI Symbol;Acc:MGI:2142075]
ENSMUSG00000015176	-0.556068	0.0390901	296.459	439.887	Nolc1	nucleolar and coiled-body phosphoprotein 1 [Source:MGI Symbol;Acc:MGI:1918019]
ENSMUSG00000026558	-0.555992	0.0456291	120.22	175.011	Uck2	uridine-cytidine kinase 2 [Source:MGI Symbol;Acc:MGI:1931744]
ENSMUSG00000020649	-0.555844	0.0713612	232.046	340.68	Rrm2	ribonucleotide reductase M2 [Source:MGI Symbol;Acc:MGI:98181]
ENSMUSG00000073676	-0.555653	0.0984673	225.206	329.04	Hspe1	heat shock protein 1 (chaperonin 10) [Source:MGI Symbol;Acc:MGI:104680]
ENSMUSG00000042797	-0.555571	0.170552	10.4641	15.1516	Aqp11	aquaporin 11 [Source:MGI Symbol;Acc:MGI:1913583]
ENSMUSG00000032254	-0.5555	0.0309693	41.2846	60.5449	Kif23	kinesin family member 23 [Source:MGI Symbol;Acc:MGI:1919069]
ENSMUSG00000018169	-0.554838	0.0852205	11.5842	16.89	Mfng	MFNG O-fucosylpeptide 3-beta-N-acetylglucosaminyltransferase [Source:MGI Symbol;Acc:MGI:1095404]
ENSMUSG00000084106	-0.554561	0.646043	1.67541	1.84767	Gm6136	predicted pseudogene 6136 [Source:MGI Symbol;Acc:MGI:3646897]
ENSMUSG00000042616	-0.554221	0.384632	1.80284	2.75835	Oscp1	organic solute carrier partner 1 [Source:MGI Symbol;Acc:MGI:1916308]
ENSMUSG00000073876	-0.554018	0.622334	0.79095	1.03061	Gm13305	predicted gene 13305 [Source:MGI Symbol;Acc:MGI:3801997]
ENSMUSG00000025209	-0.553922	0.0276949	51.0966	75.2213	Twnk	twinkle mtDNA helicase [Source:MGI Symbol;Acc:MGI:2137410]
ENSMUSG00000053687	-0.553878	0.624096	1.72241	1.75724	Dpep2	dipeptidase 2 [Source:MGI Symbol;Acc:MGI:2442042]
ENSMUSG00000079469	-0.553654	0.0757342	11.2376	16.4869	Pigb	phosphatidylinositol glycan anchor biosynthesis, class B [Source:MGI Symbol;Acc:MGI:1891825]
ENSMUSG00000028033	-0.552781	0.340406	1.8441	2.63055	Kcnq5	potassium voltage-gated channel, subfamily Q, member 5 [Source:MGI Symbol;Acc:MGI:1924937]
ENSMUSG00000046223	-0.552304	0.466152	1.58674	2.42722	Plaur	plasminogen activator, urokinase receptor [Source:MGI Symbol;Acc:MGI:97612]
ENSMUSG00000049327	-0.552286	0.0240035	188.871	277.852	Kmt5a	lysine methyltransferase 5A [Source:MGI Symbol;Acc:MGI:1915206]
ENSMUSG00000025507	-0.552225	0.0447199	47.7816	70.312	Pidd1	p53 induced death domain protein 1 [Source:MGI Symbol;Acc:MGI:1889507]
ENSMUSG00000041762	-0.551568	0.183781	11.1261	16.3562	Gpr155	G protein-coupled receptor 155 [Source:MGI Symbol;Acc:MGI:1915776]
ENSMUSG00000036078	-0.550669	0.0310258	34.0148	49.9191	Sigmar1	sigma non-opioid intracellular receptor 1 [Source:MGI Symbol;Acc:MGI:1195268]
ENSMUSG00000028890	-0.550162	0.0358487	34.686	50.689	Mtf1	metal response element binding transcription factor 1 [Source:MGI Symbol;Acc:MGI:101786]
ENSMUSG00000020268	-0.550052	0.436067	1.34998	2.0509	Lyrm7	LYR motif containing 7 [Source:MGI Symbol;Acc:MGI:1922780]
ENSMUSG00000027074	-0.548379	0.0518321	124.393	183.127	Slc43a3	solute carrier family 43, member 3 [Source:MGI Symbol;Acc:MGI:1931054]
ENSMUSG00000035472	-0.548212	0.0933563	68.5562	97.9158	Slc25a21	solute carrier family 25 (mitochondrial oxodicarboxylate carrier), member 21 [Source:MGI Symbol;Acc:MGI:2445059]
ENSMUSG00000020490	-0.547793	0.0847452	32.4045	48.1145	Btnl10	butyrophilin-like 10 [Source:MGI Symbol;Acc:MGI:2182073]
ENSMUSG00000032939	-0.547753	0.0603652	126.815	182.893	Nup93	nucleoporin 93 [Source:MGI Symbol;Acc:MGI:1919055]
ENSMUSG00000083161	-0.546906	0.0410602	18.9203	27.4056	Gm11427	predicted gene 11427 [Source:MGI Symbol;Acc:MGI:3651774]
ENSMUSG00000030704	-0.546816	0.025434	68.7887	100.596	Rab6a	RAB6A, member RAS oncogene family [Source:MGI Symbol;Acc:MGI:894313]
ENSMUSG00000087178	-0.546783	0.270747	2.85311	4.22061	A230056P14Rik	RIKEN cDNA A230056P14 gene [Source:MGI Symbol;Acc:MGI:2444856]
ENSMUSG00000006585	-0.546736	0.0242417	139.454	204.221	Cdt1	chromatin licensing and DNA replication factor 1 [Source:MGI Symbol;Acc:MGI:1914427]
ENSMUSG00000032803	-0.546729	0.0335479	238.841	350.039	Cdv3	carnitine deficiency-associated gene expressed in ventricle 3 [Source:MGI Symbol;Acc:MGI:2448759]
ENSMUSG00000064367	-0.54648	0.0417728	1622.44	2366.82	mt-Nd5	mitochondrially encoded NADH dehydrogenase 5 [Source:MGI Symbol;Acc:MGI:102496]
ENSMUSG00000020044	-0.546449	0.334829	2.02468	2.98486	Timp3	tissue inhibitor of metalloproteinase 3 [Source:MGI Symbol;Acc:MGI:98754]
ENSMUSG00000076617	-0.546131	0.40249	21.4166	30.1566	Ighm	immunoglobulin heavy constant mu [Source:MGI Symbol;Acc:MGI:96448]
ENSMUSG00000006732	-0.545248	0.1311	28.7263	41.2933	Mettl1	methyltransferase like 1 [Source:MGI Symbol;Acc:MGI:1339986]
ENSMUSG00000019864	-0.544903	0.0480756	24.3524	35.1038	Rtn4ip1	reticulon 4 interacting protein 1 [Source:MGI Symbol;Acc:MGI:2178759]
ENSMUSG00000001128	-0.544036	0.362558	4.92945	6.46657	Cfp	complement factor properdin [Source:MGI Symbol;Acc:MGI:97545]
ENSMUSG00000057706	-0.544012	0.239395	4.40315	6.19281	Mex3b	mex3 RNA binding family member B [Source:MGI Symbol;Acc:MGI:1918252]
ENSMUSG00000037544	-0.543813	0.036348	49.7209	72.5225	Dlgap5	DLG associated protein 5 [Source:MGI Symbol;Acc:MGI:2183453]
ENSMUSG00000030867	-0.543153	0.0387145	91.2912	133.635	Plk1	polo like kinase 1 [Source:MGI Symbol;Acc:MGI:97621]
ENSMUSG00000031422	-0.543131	0.0475485	233.986	337.768	Morf4l2	mortality factor 4 like 2 [Source:MGI Symbol;Acc:MGI:1927167]
ENSMUSG00000008035	-0.542038	0.0495684	47.6848	69.4207	Mid1ip1	Mid1 interacting protein 1 (gastrulation specific G12-like (zebrafish)) [Source:MGI Symbol;Acc:MGI:1915291]
ENSMUSG00000039452	-0.541932	0.383875	2.521	3.80772	Snx22	sorting nexin 22 [Source:MGI Symbol;Acc:MGI:2685966]
ENSMUSG00000042510	-0.541567	0.39539	1.65531	2.40904	AA986860	expressed sequence AA986860 [Source:MGI Symbol;Acc:MGI:2138143]
ENSMUSG00000074922	-0.541549	0.0640188	11.4787	16.6862	Fam122a	family with sequence similarity 122, member A [Source:MGI Symbol;Acc:MGI:1915284]
ENSMUSG00000025962	-0.541198	0.126105	50.3528	71.3138	Fastkd2	FAST kinase domains 2 [Source:MGI Symbol;Acc:MGI:1922869]
ENSMUSG00000049562	-0.540961	0.184576	7.87257	11.2299	Ap5b1	adaptor-related protein complex 5, beta 1 subunit [Source:MGI Symbol;Acc:MGI:2685808]
ENSMUSG00000030766	-0.540957	0.153601	28.3594	39.5102	Arhgap17	Rho GTPase activating protein 17 [Source:MGI Symbol;Acc:MGI:1917747]
ENSMUSG00000031133	-0.540693	0.261066	20.5666	30.7199	Arhgef6	Rac/Cdc42 guanine nucleotide exchange factor (GEF) 6 [Source:MGI Symbol;Acc:MGI:1920591]
ENSMUSG00000029594	-0.540615	0.0411973	36.5989	53.4379	Rbm19	RNA binding motif protein 19 [Source:MGI Symbol;Acc:MGI:1921361]
ENSMUSG00000055184	-0.539546	0.247392	3.93624	5.694	Fam72a	family with sequence similarity 72, member A [Source:MGI Symbol;Acc:MGI:1919669]
ENSMUSG00000064225	-0.539484	0.0838679	56.8658	83.019	Paqr9	progestin and adipoQ receptor family member IX [Source:MGI Symbol;Acc:MGI:1922802]
ENSMUSG00000070284	-0.539394	0.0696227	18.6878	27.107	Gmppb	GDP-mannose pyrophosphorylase B [Source:MGI Symbol;Acc:MGI:2660880]
ENSMUSG00000023072	-0.539384	0.0502025	20.0406	29.117	Cep89	centrosomal protein 89 [Source:MGI Symbol;Acc:MGI:1919390]
ENSMUSG00000047181	-0.539353	0.0288206	120.141	175.237	Samd14	sterile alpha motif domain containing 14 [Source:MGI Symbol;Acc:MGI:2384945]
ENSMUSG00000021993	-0.53847	0.0456024	46.1247	66.7916	Mipep	mitochondrial intermediate peptidase [Source:MGI Symbol;Acc:MGI:1917728]
ENSMUSG00000028995	-0.538328	0.0771771	115.351	164.535	Fam126a	family with sequence similarity 126, member A [Source:MGI Symbol;Acc:MGI:2149839]
ENSMUSG00000021270	-0.538216	0.145207	1792.68	2550.09	Hsp90aa1	heat shock protein 90, alpha (cytosolic), class A member 1 [Source:MGI Symbol;Acc:MGI:96250]
ENSMUSG00000054434	-0.538007	0.061383	14.7297	21.3638	Tmem120b	transmembrane protein 120B [Source:MGI Symbol;Acc:MGI:3603158]
ENSMUSG00000026019	-0.537948	0.0906183	106.669	151.601	Wdr12	WD repeat domain 12 [Source:MGI Symbol;Acc:MGI:1927241]
ENSMUSG00000038866	-0.537772	0.0240035	39.4042	56.9968	Zcchc2	zinc finger, CCHC domain containing 2 [Source:MGI Symbol;Acc:MGI:2444114]
ENSMUSG00000073002	-0.537439	0.0730399	103.675	148.08	Vamp5	vesicle-associated membrane protein 5 [Source:MGI Symbol;Acc:MGI:1858622]
ENSMUSG00000073415	-0.53711	0.363189	1.82013	2.60809	Gm10501	predicted gene 10501 [Source:MGI Symbol;Acc:MGI:3704476]
ENSMUSG00000063171	-0.536967	0.395164	3.44784	5.29319	Rps4l	ribosomal protein S4-like [Source:MGI Symbol;Acc:MGI:1913434]
ENSMUSG00000022546	-0.536481	0.151216	8.20437	11.7449	Gpt	glutamic pyruvic transaminase, soluble [Source:MGI Symbol;Acc:MGI:95802]
ENSMUSG00000068263	-0.535943	0.519182	0.768747	1.09258	Efcc1	EF hand and coiled-coil domain containing 1 [Source:MGI Symbol;Acc:MGI:3611451]
ENSMUSG00000028066	-0.534053	0.0493452	57.9739	84.7412	Pmf1	polyamine-modulated factor 1 [Source:MGI Symbol;Acc:MGI:1914287]
ENSMUSG00000032513	-0.533378	0.0232081	31.8897	46.1443	Gorasp1	golgi reassembly stacking protein 1 [Source:MGI Symbol;Acc:MGI:1921748]
ENSMUSG00000023951	-0.533066	0.0885647	15.2979	22.045	Vegfa	vascular endothelial growth factor A [Source:MGI Symbol;Acc:MGI:103178]
ENSMUSG00000078630	-0.532892	0.596843	1.3483	1.61697	Tomt	transmembrane O-methyltransferase [Source:MGI Symbol;Acc:MGI:3769724]
ENSMUSG00000011257	-0.532733	0.0250605	650.319	941.04	Pabpc4	poly(A) binding protein, cytoplasmic 4 [Source:MGI Symbol;Acc:MGI:2385206]
ENSMUSG00000000037	-0.532288	0.161509	11.8263	16.8468	Scml2	Scm polycomb group protein like 2 [Source:MGI Symbol;Acc:MGI:1340042]
ENSMUSG00000039183	-0.532201	0.0429913	86.5611	125.242	Nubp2	nucleotide binding protein 2 [Source:MGI Symbol;Acc:MGI:1347072]
ENSMUSG00000020829	-0.532011	0.387119	1.39562	1.9315	Slc46a1	solute carrier family 46, member 1 [Source:MGI Symbol;Acc:MGI:1098733]
ENSMUSG00000029136	-0.53199	0.0518357	12.734	18.4165	Rbks	ribokinase [Source:MGI Symbol;Acc:MGI:1918586]
ENSMUSG00000032115	-0.531828	0.0180427	175.075	253.491	Hyou1	hypoxia up-regulated 1 [Source:MGI Symbol;Acc:MGI:108030]
ENSMUSG00000027185	-0.530799	0.0271488	143.296	207.696	Nat10	N-acetyltransferase 10 [Source:MGI Symbol;Acc:MGI:2138939]
ENSMUSG00000031934	-0.530623	0.215176	5.53162	8.01156	Panx1	pannexin 1 [Source:MGI Symbol;Acc:MGI:1860055]
ENSMUSG00000015027	-0.5304	0.0690627	17.7109	25.7488	Galns	galactosamine (N-acetyl)-6-sulfate sulfatase [Source:MGI Symbol;Acc:MGI:1355303]
ENSMUSG00000039067	-0.530352	0.0547177	178.251	255.803	Psmd7	proteasome (prosome, macropain) 26S subunit, non-ATPase, 7 [Source:MGI Symbol;Acc:MGI:1351511]
ENSMUSG00000072494	-0.529171	0.357091	1.41124	2.0054	Ppp1r3e	protein phosphatase 1, regulatory (inhibitor) subunit 3E [Source:MGI Symbol;Acc:MGI:2145790]
ENSMUSG00000061458	-0.529029	0.0516077	56.9522	82.3336	Nol10	nucleolar protein 10 [Source:MGI Symbol;Acc:MGI:2684913]
ENSMUSG00000045886	-0.528873	0.667707	2.03381	2.746	Gm9803	predicted gene 9803 [Source:MGI Symbol;Acc:MGI:3704359]
ENSMUSG00000030724	-0.528407	0.511083	1.54975	2.19239	Cd19	CD19 antigen [Source:MGI Symbol;Acc:MGI:88319]
ENSMUSG00000010048	-0.527592	0.0347782	245.114	353.213	Ifrd2	interferon-related developmental regulator 2 [Source:MGI Symbol;Acc:MGI:1316708]
ENSMUSG00000039943	-0.527141	0.102573	14.4892	21.0955	Plcb4	phospholipase C, beta 4 [Source:MGI Symbol;Acc:MGI:107464]
ENSMUSG00000024999	-0.525923	0.0545037	52.6126	76.329	Noc3l	NOC3 like DNA replication regulator [Source:MGI Symbol;Acc:MGI:1932610]
ENSMUSG00000026245	-0.525861	0.0945221	126.76	179.015	Farsb	phenylalanyl-tRNA synthetase, beta subunit [Source:MGI Symbol;Acc:MGI:1346035]
ENSMUSG00000038607	-0.525579	0.0725656	43.6844	62.5183	Gng10	guanine nucleotide binding protein (G protein), gamma 10 [Source:MGI Symbol;Acc:MGI:1336169]
ENSMUSG00000031864	-0.525368	0.0951173	116.04	163.538	Ints10	integrator complex subunit 10 [Source:MGI Symbol;Acc:MGI:1918135]
ENSMUSG00000024590	-0.52492	0.0190705	246.198	354.585	Lmnb1	lamin B1 [Source:MGI Symbol;Acc:MGI:96795]
ENSMUSG00000021182	-0.524505	0.0260817	82.0576	117.951	Ccdc88c	coiled-coil domain containing 88C [Source:MGI Symbol;Acc:MGI:1915589]
ENSMUSG00000038214	-0.52441	0.036348	37.6972	54.1819	Bend3	BEN domain containing 3 [Source:MGI Symbol;Acc:MGI:2677212]
ENSMUSG00000026037	-0.524147	0.147127	134.234	188.526	Orc2	origin recognition complex, subunit 2 [Source:MGI Symbol;Acc:MGI:1328306]
ENSMUSG00000003868	-0.523677	0.0346844	162.362	234.747	Ruvbl2	RuvB-like protein 2 [Source:MGI Symbol;Acc:MGI:1342299]
ENSMUSG00000059851	-0.523669	0.107311	78.3283	111.511	Kmt5c	lysine methyltransferase 5C [Source:MGI Symbol;Acc:MGI:2385262]
ENSMUSG00000022554	-0.523566	0.0533076	37.1562	53.7039	Hgh1	HGH1 homolog [Source:MGI Symbol;Acc:MGI:1930628]
ENSMUSG00000015656	-0.523152	0.197207	3172.48	4623.39	Hspa8	heat shock protein 8 [Source:MGI Symbol;Acc:MGI:105384]
ENSMUSG00000073775	-0.522885	0.045977	66.654	96.5879	Kti12	KTI12 homolog, chromatin associated [Source:MGI Symbol;Acc:MGI:1923547]
ENSMUSG00000062510	-0.522746	0.0393064	34.5742	49.8233	Nsl1	NSL1, MIS12 kinetochore complex component [Source:MGI Symbol;Acc:MGI:2685830]
ENSMUSG00000027353	-0.521834	0.117757	26.9981	38.1094	Mcm8	minichromosome maintenance 8 homologous recombination repair factor [Source:MGI Symbol;Acc:MGI:1913884]
ENSMUSG00000025384	-0.521737	0.0556632	32.7421	46.8542	Faap100	Fanconi anemia core complex associated protein 100 [Source:MGI Symbol;Acc:MGI:1919135]
ENSMUSG00000037531	-0.521328	0.105668	30.0984	42.9731	Mrpl47	mitochondrial ribosomal protein L47 [Source:MGI Symbol;Acc:MGI:1921850]
ENSMUSG00000020766	-0.521185	0.0702201	39.784	56.9173	Galk1	galactokinase 1 [Source:MGI Symbol;Acc:MGI:95730]
ENSMUSG00000032531	-0.52063	0.404208	1.58223	2.18059	Amotl2	angiomotin-like 2 [Source:MGI Symbol;Acc:MGI:1929286]
ENSMUSG00000067878	-0.520547	0.420601	1.76694	2.61961	Map7d3	MAP7 domain containing 3 [Source:MGI Symbol;Acc:MGI:2445051]
ENSMUSG00000032540	-0.520531	0.101756	19.9203	28.4663	Abhd5	abhydrolase domain containing 5 [Source:MGI Symbol;Acc:MGI:1914719]
ENSMUSG00000000628	-0.520293	0.206526	14.3669	19.684	Hk2	hexokinase 2 [Source:MGI Symbol;Acc:MGI:1315197]
ENSMUSG00000079003	-0.518761	0.0493452	79.3668	113.332	Samd1	sterile alpha motif domain containing 1 [Source:MGI Symbol;Acc:MGI:2142433]
ENSMUSG00000026873	-0.518565	0.208413	8.28111	12.0929	Phf19	PHD finger protein 19 [Source:MGI Symbol;Acc:MGI:1921266]
ENSMUSG00000051518	-0.518507	0.0342996	20.7875	29.769	Rps19bp1	ribosomal protein S19 binding protein 1 [Source:MGI Symbol;Acc:MGI:1913788]
ENSMUSG00000031232	-0.517994	0.0261849	86.9843	124.262	Magt1	magnesium transporter 1 [Source:MGI Symbol;Acc:MGI:1914325]
ENSMUSG00000040658	-0.517671	0.0542694	33.752	47.9775	Dnph1	2'-deoxynucleoside 5'-phosphate N-hydrolase 1 [Source:MGI Symbol;Acc:MGI:3039376]
ENSMUSG00000041859	-0.517141	0.0735233	330.571	466.941	Mcm3	minichromosome maintenance complex component 3 [Source:MGI Symbol;Acc:MGI:101845]
ENSMUSG00000014444	-0.51706	0.0376428	236.712	339.518	Piezo1	piezo-type mechanosensitive ion channel component 1 [Source:MGI Symbol;Acc:MGI:3603204]
ENSMUSG00000020307	-0.517034	0.0468568	85.1631	122.306	Cdc34	cell division cycle 34 [Source:MGI Symbol;Acc:MGI:102657]
ENSMUSG00000000168	-0.516803	0.0556632	114.234	162.005	Dlat	dihydrolipoamide S-acetyltransferase (E2 component of pyruvate dehydrogenase complex) [Source:MGI Symbol;Acc:MGI:2385311]
ENSMUSG00000031381	-0.516802	0.0334366	53.3433	76.1145	Piga	phosphatidylinositol glycan anchor biosynthesis, class A [Source:MGI Symbol;Acc:MGI:99461]
ENSMUSG00000070572	-0.516691	0.067513	18.5782	26.539	Trmt112-ps2	tRNA methyltransferase 11-2, pseudogene 2 [Source:MGI Symbol;Acc:MGI:3651720]
ENSMUSG00000041891	-0.516207	0.0425434	164.829	233.954	Lman1	lectin, mannose-binding, 1 [Source:MGI Symbol;Acc:MGI:1917611]
ENSMUSG00000025190	-0.516196	0.116514	25.2337	36.7368	Got1	glutamic-oxaloacetic transaminase 1, soluble [Source:MGI Symbol;Acc:MGI:95791]
ENSMUSG00000027215	-0.515833	0.0308877	111.841	160.392	Cd82	CD82 antigen [Source:MGI Symbol;Acc:MGI:104651]
ENSMUSG00000082292	-0.515673	0.35807	9.45521	13.8733	Gm12250	predicted gene 12250 [Source:MGI Symbol;Acc:MGI:3649299]
ENSMUSG00000022774	-0.515541	0.0676147	63.109	89.5143	Ncbp2	nuclear cap binding protein subunit 2 [Source:MGI Symbol;Acc:MGI:1915342]
ENSMUSG00000020899	-0.515498	0.0269382	176.332	252.99	Pfas	phosphoribosylformylglycinamidine synthase (FGAR amidotransferase) [Source:MGI Symbol;Acc:MGI:2684864]
ENSMUSG00000014226	-0.515472	0.117947	181.154	254.175	Cacybp	calcyclin binding protein [Source:MGI Symbol;Acc:MGI:1270839]
ENSMUSG00000024824	-0.51542	0.0343641	27.851	39.8455	Rad9a	RAD9 checkpoint clamp component A [Source:MGI Symbol;Acc:MGI:1328356]
ENSMUSG00000038943	-0.514864	0.0311151	101.338	145.34	Prc1	protein regulator of cytokinesis 1 [Source:MGI Symbol;Acc:MGI:1858961]
ENSMUSG00000078941	-0.514818	0.0861615	21.8882	31.1153	Ak6	adenylate kinase 6 [Source:MGI Symbol;Acc:MGI:5510732]
ENSMUSG00000018654	-0.514799	0.0371546	399.147	566.988	Ikzf1	IKAROS family zinc finger 1 [Source:MGI Symbol;Acc:MGI:1342540]
ENSMUSG00000068600	-0.513803	0.422288	2.17854	3.2609	Gml2	glycosylphosphatidylinositol anchored molecule like 2 [Source:MGI Symbol;Acc:MGI:1341831]
ENSMUSG00000025728	-0.513711	0.0372308	182.761	259.86	Pigq	phosphatidylinositol glycan anchor biosynthesis, class Q [Source:MGI Symbol;Acc:MGI:1333114]
ENSMUSG00000020358	-0.513624	0.0464986	963.843	1367.5	Hnrnpab	heterogeneous nuclear ribonucleoprotein A/B [Source:MGI Symbol;Acc:MGI:1330294]
ENSMUSG00000057497	-0.513623	0.0715032	48.6733	68.9804	Fam136a	family with sequence similarity 136, member A [Source:MGI Symbol;Acc:MGI:1913738]
ENSMUSG00000058301	-0.513396	0.0953244	168.481	239.584	Upf1	UPF1 regulator of nonsense transcripts homolog (yeast) [Source:MGI Symbol;Acc:MGI:107995]
ENSMUSG00000024505	-0.512975	0.137722	9.00277	12.8551	Dtwd2	DTW domain containing 2 [Source:MGI Symbol;Acc:MGI:1916107]
ENSMUSG00000039660	-0.512933	0.0243457	58.1795	83.0957	Spout1	SPOUT domain containing methyltransferase 1 [Source:MGI Symbol;Acc:MGI:106544]
ENSMUSG00000030652	-0.512408	0.0559508	24.2205	34.5128	Coq7	demethyl-Q 7 [Source:MGI Symbol;Acc:MGI:107207]
ENSMUSG00000032171	-0.512181	0.0436646	43.8665	62.5471	Pin1	protein (peptidyl-prolyl cis/trans isomerase) NIMA-interacting 1 [Source:MGI Symbol;Acc:MGI:1346036]
ENSMUSG00000040675	-0.511997	0.117258	201.173	280.203	Mthfd1l	methylenetetrahydrofolate dehydrogenase (NADP+ dependent) 1-like [Source:MGI Symbol;Acc:MGI:1924836]
ENSMUSG00000020413	-0.511741	0.0563914	54.7182	78.0285	Hus1	HUS1 checkpoint clamp component [Source:MGI Symbol;Acc:MGI:1277962]
ENSMUSG00000035772	-0.511571	0.0426938	54.8571	78.2181	Mrps2	mitochondrial ribosomal protein S2 [Source:MGI Symbol;Acc:MGI:2153089]
ENSMUSG00000071078	-0.511503	0.098484	20.3356	28.9012	Nr2c2ap	nuclear receptor 2C2-associated protein [Source:MGI Symbol;Acc:MGI:1922942]
ENSMUSG00000075704	-0.51102	0.0735801	58.296	82.1705	Txnrd2	thioredoxin reductase 2 [Source:MGI Symbol;Acc:MGI:1347023]
ENSMUSG00000032185	-0.510886	0.0395897	129.363	185.507	Carm1	coactivator-associated arginine methyltransferase 1 [Source:MGI Symbol;Acc:MGI:1913208]
ENSMUSG00000089829	-0.510873	0.529731	0.974554	1.28574	Gm16565	predicted gene 16565 [Source:MGI Symbol;Acc:MGI:4414985]
ENSMUSG00000028578	-0.510703	0.108999	18.2439	25.7706	Caap1	caspase activity and apoptosis inhibitor 1 [Source:MGI Symbol;Acc:MGI:1915020]
ENSMUSG00000005374	-0.510662	0.0239005	50.1339	71.3875	Tbl2	transducin (beta)-like 2 [Source:MGI Symbol;Acc:MGI:1351652]
ENSMUSG00000001763	-0.510472	0.0590499	123.61	177.281	Tspan33	tetraspanin 33 [Source:MGI Symbol;Acc:MGI:1919012]
ENSMUSG00000029366	-0.510076	0.0408729	76.6722	109.269	Dck	deoxycytidine kinase [Source:MGI Symbol;Acc:MGI:102726]
ENSMUSG00000026815	-0.510012	0.0735224	122.279	176.091	Gfi1b	growth factor independent 1B [Source:MGI Symbol;Acc:MGI:1276578]
ENSMUSG00000049670	-0.509741	0.481097	2.56693	4.07833	Morn4	MORN repeat containing 4 [Source:MGI Symbol;Acc:MGI:2449568]
ENSMUSG00000074867	-0.509307	0.107518	20.8443	29.6514	Zfp808	zinc finger protein 808 [Source:MGI Symbol;Acc:MGI:3704127]
ENSMUSG00000062038	-0.509257	0.0529739	40.9057	58.2579	Gm10108	predicted pseudogene 10108 [Source:MGI Symbol;Acc:MGI:3642431]
ENSMUSG00000090210	-0.509232	0.270195	2.59463	3.63634	Itga10	integrin, alpha 10 [Source:MGI Symbol;Acc:MGI:2153482]
ENSMUSG00000083718	-0.509208	0.296681	1.94406	2.75737	Ccnb2-ps	cyclin B2, pseudogene [Source:MGI Symbol;Acc:MGI:3779896]
ENSMUSG00000030609	-0.509206	0.0346844	89.9357	128.136	Aen	apoptosis enhancing nuclease [Source:MGI Symbol;Acc:MGI:1915298]
ENSMUSG00000020330	-0.509177	0.0502025	97.5445	138.121	Hmmr	hyaluronan mediated motility receptor (RHAMM) [Source:MGI Symbol;Acc:MGI:104667]
ENSMUSG00000026234	-0.509007	0.0609658	1479.49	2126.66	Ncl	nucleolin [Source:MGI Symbol;Acc:MGI:97286]
ENSMUSG00000017756	-0.508356	0.186831	12.7798	17.3867	Slc12a7	solute carrier family 12, member 7 [Source:MGI Symbol;Acc:MGI:1342283]
ENSMUSG00000039046	-0.508017	0.0321115	76.111	108.055	Usp6nl	USP6 N-terminal like [Source:MGI Symbol;Acc:MGI:2138893]
ENSMUSG00000024037	-0.507934	0.0409	68.6399	98.1699	Wdr4	WD repeat domain 4 [Source:MGI Symbol;Acc:MGI:1889002]
ENSMUSG00000047649	-0.507874	0.080067	18.3835	26.2344	Cd3eap	CD3E antigen, epsilon polypeptide associated protein [Source:MGI Symbol;Acc:MGI:1917583]
ENSMUSG00000020638	-0.507581	0.0529739	46.1363	65.2004	Cmpk2	cytidine monophosphate (UMP-CMP) kinase 2, mitochondrial [Source:MGI Symbol;Acc:MGI:99830]
ENSMUSG00000032126	-0.50722	0.180669	213.904	293.8	Hmbs	hydroxymethylbilane synthase [Source:MGI Symbol;Acc:MGI:96112]
ENSMUSG00000037275	-0.507123	0.0572368	122.968	174.089	Gemin5	gem nuclear organelle associated protein 5 [Source:MGI Symbol;Acc:MGI:2449311]
ENSMUSG00000030157	-0.507093	0.269858	8.07842	10.8075	Clec2d	C-type lectin domain family 2, member d [Source:MGI Symbol;Acc:MGI:2135589]
ENSMUSG00000000028	-0.506061	0.0765411	62.1363	86.9911	Cdc45	cell division cycle 45 [Source:MGI Symbol;Acc:MGI:1338073]
ENSMUSG00000022394	-0.50567	0.0349801	74.7418	106.653	L3mbtl2	L3MBTL2 polycomb repressive complex 1 subunit [Source:MGI Symbol;Acc:MGI:2443584]
ENSMUSG00000025027	-0.50546	0.081656	145.528	204.418	Xpnpep1	X-prolyl aminopeptidase (aminopeptidase P) 1, soluble [Source:MGI Symbol;Acc:MGI:2180003]
ENSMUSG00000024414	-0.505291	0.223849	23.5391	32.0007	Mrpl27	mitochondrial ribosomal protein L27 [Source:MGI Symbol;Acc:MGI:2137224]
ENSMUSG00000030780	-0.504777	0.0591842	58.0911	82.7665	BC017158	cDNA sequence BC017158 [Source:MGI Symbol;Acc:MGI:2384572]
ENSMUSG00000029607	-0.504372	0.499059	1.24998	1.69894	Ankrd61	ankyrin repeat domain 61 [Source:MGI Symbol;Acc:MGI:1913979]
ENSMUSG00000023143	-0.503756	0.0373862	26.3651	37.1436	Nagpa	N-acetylglucosamine-1-phosphodiester alpha-N-acetylglucosaminidase [Source:MGI Symbol;Acc:MGI:1351598]
ENSMUSG00000037669	-0.503722	0.133115	34.702	48.7083	Ldah	lipid droplet associated hydrolase [Source:MGI Symbol;Acc:MGI:1916082]
ENSMUSG00000000958	-0.503348	0.151057	9.33596	13.4554	Slc7a7	solute carrier family 7 (cationic amino acid transporter, y+ system), member 7 [Source:MGI Symbol;Acc:MGI:1337120]
ENSMUSG00000001229	-0.503086	0.0213254	69.8065	99.0158	Dpp9	dipeptidylpeptidase 9 [Source:MGI Symbol;Acc:MGI:2443967]
ENSMUSG00000039512	-0.503068	0.0301294	88.3201	125.057	Uhrf1bp1	UHRF1 (ICBP90) binding protein 1 [Source:MGI Symbol;Acc:MGI:3041238]
ENSMUSG00000059323	-0.503054	0.0494054	49.96	70.5711	Tonsl	tonsoku-like, DNA repair protein [Source:MGI Symbol;Acc:MGI:1919999]
ENSMUSG00000002870	-0.502683	0.0563914	394.935	554.745	Mcm2	minichromosome maintenance complex component 2 [Source:MGI Symbol;Acc:MGI:105380]
ENSMUSG00000028741	-0.502667	0.0425434	107.557	153.193	Mrto4	mRNA turnover 4, ribosome maturation factor [Source:MGI Symbol;Acc:MGI:1917152]
ENSMUSG00000033066	-0.502255	0.562631	2.67335	3.71623	Gas7	growth arrest specific 7 [Source:MGI Symbol;Acc:MGI:1202388]
ENSMUSG00000022792	-0.502127	0.0975319	47.5988	66.7001	Yars2	tyrosyl-tRNA synthetase 2 (mitochondrial) [Source:MGI Symbol;Acc:MGI:1917370]
ENSMUSG00000049999	-0.501789	0.605751	0.926551	1.30173	Ppp1r3d	protein phosphatase 1, regulatory subunit 3D [Source:MGI Symbol;Acc:MGI:1917664]
ENSMUSG00000026816	-0.501769	0.045615	43.3446	61.4122	Gtf3c5	general transcription factor IIIC, polypeptide 5 [Source:MGI Symbol;Acc:MGI:1917489]
ENSMUSG00000009566	-0.501636	0.0663339	125.451	176.159	Fpgs	folylpolyglutamyl synthetase [Source:MGI Symbol;Acc:MGI:95576]
ENSMUSG00000025757	-0.501067	0.0896261	91.579	128.124	Hspa4l	heat shock protein 4 like [Source:MGI Symbol;Acc:MGI:107422]
ENSMUSG00000019214	-0.500886	0.0790629	50.5353	71.7457	Chtf18	CTF18, chromosome transmission fidelity factor 18 [Source:MGI Symbol;Acc:MGI:2384887]
ENSMUSG00000034006	-0.500851	0.0696227	38.3092	53.8216	Pqlc1	PQ loop repeat containing 1 [Source:MGI Symbol;Acc:MGI:1914193]
ENSMUSG00000020009	-0.50081	0.149179	153.349	215.376	Ifngr1	interferon gamma receptor 1 [Source:MGI Symbol;Acc:MGI:107655]
ENSMUSG00000074221	-0.50039	0.0746904	37.8435	53.2511	Zfp568	zinc finger protein 568 [Source:MGI Symbol;Acc:MGI:2142347]
ENSMUSG00000071456	-0.499947	0.186135	7.60279	10.5789	1110002L01Rik	RIKEN cDNA 1110002L01 gene [Source:MGI Symbol;Acc:MGI:1915821]
ENSMUSG00000037364	-0.499847	0.0228137	298.877	423.231	Srrt	serrate RNA effector molecule homolog (Arabidopsis) [Source:MGI Symbol;Acc:MGI:1933527]
ENSMUSG00000090394	-0.499775	0.107125	19.1288	27.0077	4930523C07Rik	RIKEN cDNA 4930523C07 gene [Source:MGI Symbol;Acc:MGI:1914897]
ENSMUSG00000021276	-0.499573	0.0619819	45.087	63.5398	Cinp	cyclin-dependent kinase 2 interacting protein [Source:MGI Symbol;Acc:MGI:1914486]
ENSMUSG00000008393	-0.499328	0.103387	48.243	68.0924	Carhsp1	calcium regulated heat stable protein 1 [Source:MGI Symbol;Acc:MGI:1196368]
ENSMUSG00000020226	-0.499269	0.338749	2.17922	3.05422	Slc5a4b	solute carrier family 5 (neutral amino acid transporters, system A), member 4b [Source:MGI Symbol;Acc:MGI:1890478]
ENSMUSG00000033450	-0.498868	0.499059	2.01516	2.48567	Tagap	T cell activation Rho GTPase activating protein [Source:MGI Symbol;Acc:MGI:3615484]
ENSMUSG00000023971	-0.49884	0.256135	18.534	24.7262	Rrp36	ribosomal RNA processing 36 homolog (S. cerevisiae) [Source:MGI Symbol;Acc:MGI:2385053]
ENSMUSG00000041134	-0.498647	0.4526	3.0446	4.86014	Cyyr1	cysteine and tyrosine-rich protein 1 [Source:MGI Symbol;Acc:MGI:2152187]
ENSMUSG00000042410	-0.498228	0.0563398	89.4588	127.303	Agps	alkylglycerone phosphate synthase [Source:MGI Symbol;Acc:MGI:2443065]
ENSMUSG00000031879	-0.498161	0.0452255	23.7691	33.6262	Fam96b	family with sequence similarity 96, member B [Source:MGI Symbol;Acc:MGI:1915773]
ENSMUSG00000049723	-0.497872	0.337966	2.83056	3.93573	Mmp12	matrix metallopeptidase 12 [Source:MGI Symbol;Acc:MGI:97005]
ENSMUSG00000039682	-0.496887	0.0579071	88.4079	124.116	Lap3	leucine aminopeptidase 3 [Source:MGI Symbol;Acc:MGI:1914238]
ENSMUSG00000085008	-0.496373	0.629096	0.995229	1.33369	Dbhos	dopamine beta hydroxylase, opposite strand [Source:MGI Symbol;Acc:MGI:3652314]
ENSMUSG00000079242	-0.496308	0.539413	1.16829	1.47528	C730034F03Rik	RIKEN cDNA C730034F03 gene [Source:MGI Symbol;Acc:MGI:2441921]
ENSMUSG00000000384	-0.496287	0.0667292	118.006	167.95	Tbrg4	transforming growth factor beta regulated gene 4 [Source:MGI Symbol;Acc:MGI:1100868]
ENSMUSG00000037022	-0.496249	0.235397	6.44104	8.98872	Mmaa	methylmalonic aciduria (cobalamin deficiency) type A [Source:MGI Symbol;Acc:MGI:1923805]
ENSMUSG00000074272	-0.496041	0.582613	6.20811	7.29577	Ceacam1	carcinoembryonic antigen-related cell adhesion molecule 1 [Source:MGI Symbol;Acc:MGI:1347245]
ENSMUSG00000005410	-0.495558	0.0831083	427.441	594.12	Mcm5	minichromosome maintenance complex component 5 [Source:MGI Symbol;Acc:MGI:103197]
ENSMUSG00000037474	-0.495211	0.0278051	108.505	152.54	Dtl	denticleless E3 ubiquitin protein ligase [Source:MGI Symbol;Acc:MGI:1924093]
ENSMUSG00000037221	-0.495038	0.0590499	111.748	156.572	Mospd3	motile sperm domain containing 3 [Source:MGI Symbol;Acc:MGI:1916179]
ENSMUSG00000072082	-0.494745	0.0746222	66.9627	94.0158	Ccnf	cyclin F [Source:MGI Symbol;Acc:MGI:102551]
ENSMUSG00000039715	-0.49472	0.0720428	26.2761	37.4478	Wdr34	WD repeat domain 34 [Source:MGI Symbol;Acc:MGI:1919070]
ENSMUSG00000030792	-0.494421	0.182881	14.3409	20.066	Dkkl1	dickkopf-like 1 [Source:MGI Symbol;Acc:MGI:1354963]
ENSMUSG00000031171	-0.494252	0.167379	54.6743	74.5313	Ftsj1	FtsJ RNA methyltransferase homolog 1 (E. coli) [Source:MGI Symbol;Acc:MGI:1859648]
ENSMUSG00000005161	-0.494211	0.0927602	610.925	845.242	Prdx2	peroxiredoxin 2 [Source:MGI Symbol;Acc:MGI:109486]
ENSMUSG00000022217	-0.493887	0.120315	18.8766	26.6192	Emc9	ER membrane protein complex subunit 9 [Source:MGI Symbol;Acc:MGI:1934682]
ENSMUSG00000032783	-0.493753	0.088759	16.5866	23.1098	Troap	trophinin associated protein [Source:MGI Symbol;Acc:MGI:1925983]
ENSMUSG00000029101	-0.493646	0.0489666	86.0277	120.347	Rgs12	regulator of G-protein signaling 12 [Source:MGI Symbol;Acc:MGI:1918979]
ENSMUSG00000027173	-0.493361	0.22847	3.56522	5.09263	Depdc7	DEP domain containing 7 [Source:MGI Symbol;Acc:MGI:2139258]
ENSMUSG00000042854	-0.49314	0.151632	6.06871	8.4787	Trp53rkb	transformation related protein 53 regulating kinase B [Source:MGI Symbol;Acc:MGI:1914050]
ENSMUSG00000020024	-0.492462	0.0901147	50.6714	70.3542	Cep83	centrosomal protein 83 [Source:MGI Symbol;Acc:MGI:1924298]
ENSMUSG00000021061	-0.492286	0.146582	236.748	330.409	Sptb	spectrin beta, erythrocytic [Source:MGI Symbol;Acc:MGI:98387]
ENSMUSG00000035049	-0.492263	0.0410602	104.803	146.96	Rrp12	ribosomal RNA processing 12 homolog (S. cerevisiae) [Source:MGI Symbol;Acc:MGI:2147437]
ENSMUSG00000032050	-0.492051	0.0553919	248.249	346.225	Rdx	radixin [Source:MGI Symbol;Acc:MGI:97887]
ENSMUSG00000022362	-0.491356	0.0835762	23.1901	32.4081	Gm29394	predicted gene 29394 [Source:MGI Symbol;Acc:MGI:5580100]
ENSMUSG00000074361	-0.491338	0.418025	2.77991	3.89008	C5ar2	complement component 5a receptor 2 [Source:MGI Symbol;Acc:MGI:2442013]
ENSMUSG00000029700	-0.490833	0.761578	1.01568	1.1574	Slc13a1	solute carrier family 13 (sodium/sulfate symporters), member 1 [Source:MGI Symbol;Acc:MGI:1859937]
ENSMUSG00000029326	-0.490583	0.0618089	33.9724	47.6642	Enoph1	enolase-phosphatase 1 [Source:MGI Symbol;Acc:MGI:1915120]
ENSMUSG00000027326	-0.490165	0.0917001	120.294	166.137	Knl1	kinetochore scaffold 1 [Source:MGI Symbol;Acc:MGI:1923714]
ENSMUSG00000043065	-0.489839	0.0927158	28.976	40.7458	Spice1	spindle and centriole associated protein 1 [Source:MGI Symbol;Acc:MGI:1196252]
ENSMUSG00000052906	-0.489657	0.0518255	22.8385	31.8796	Ubxn8	UBX domain protein 8 [Source:MGI Symbol;Acc:MGI:1337129]
ENSMUSG00000033147	-0.489617	0.597774	2.82383	3.52525	Slc22a15	solute carrier family 22 (organic anion/cation transporter), member 15 [Source:MGI Symbol;Acc:MGI:3607704]
ENSMUSG00000035397	-0.489346	0.0344834	47.7686	67.0339	Klf16	Kruppel-like factor 16 [Source:MGI Symbol;Acc:MGI:2153049]
ENSMUSG00000027506	-0.489257	0.213099	8.58458	12.0989	Tpd52	tumor protein D52 [Source:MGI Symbol;Acc:MGI:107749]
ENSMUSG00000033373	-0.488988	0.054086	24.5561	34.6631	Fntb	farnesyltransferase, CAAX box, beta [Source:MGI Symbol;Acc:MGI:1861305]
ENSMUSG00000004929	-0.488806	0.0769557	95.971	133.669	Thop1	thimet oligopeptidase 1 [Source:MGI Symbol;Acc:MGI:1354165]
ENSMUSG00000064264	-0.488707	0.269858	3.40424	4.69509	Zfp428	zinc finger protein 428 [Source:MGI Symbol;Acc:MGI:1916463]
ENSMUSG00000031833	-0.488495	0.147243	74.3781	102.317	Mast3	microtubule associated serine/threonine kinase 3 [Source:MGI Symbol;Acc:MGI:2683541]
ENSMUSG00000035011	-0.488376	0.0688621	117.961	165.207	Zbtb7a	zinc finger and BTB domain containing 7a [Source:MGI Symbol;Acc:MGI:1335091]
ENSMUSG00000051716	-0.488225	0.53915	0.981163	1.26866	Apon	apolipoprotein N [Source:MGI Symbol;Acc:MGI:88931]
ENSMUSG00000041498	-0.488041	0.0681513	47.0662	65.5786	Kif14	kinesin family member 14 [Source:MGI Symbol;Acc:MGI:1098226]
ENSMUSG00000061665	-0.487973	0.0454559	21.789	30.5734	Cd2ap	CD2-associated protein [Source:MGI Symbol;Acc:MGI:1330281]
ENSMUSG00000020741	-0.487873	0.0463683	250.581	353.503	Cluh	clustered mitochondria (cluA/CLU1) homolog [Source:MGI Symbol;Acc:MGI:1921398]
ENSMUSG00000091144	-0.487521	0.198728	4.59641	6.3834	Phf11c	PHD finger protein 11C [Source:MGI Symbol;Acc:MGI:3648476]
ENSMUSG00000049577	-0.487343	0.0719475	323.506	457.896	Zfpm1	zinc finger protein, multitype 1 [Source:MGI Symbol;Acc:MGI:1095400]
ENSMUSG00000020361	-0.487183	0.0412362	360.661	507.932	Hspa4	heat shock protein 4 [Source:MGI Symbol;Acc:MGI:1342292]
ENSMUSG00000030879	-0.487013	0.0664242	48.8504	68.2666	Mrpl17	mitochondrial ribosomal protein L17 [Source:MGI Symbol;Acc:MGI:1351608]
ENSMUSG00000025762	-0.486946	0.436202	1.22642	1.68646	Larp1b	La ribonucleoprotein domain family, member 1B [Source:MGI Symbol;Acc:MGI:1914604]
ENSMUSG00000086587	-0.486705	0.318587	11.3176	15.2062	Gm11837	predicted gene 11837 [Source:MGI Symbol;Acc:MGI:3702175]
ENSMUSG00000083364	-0.486646	0.0861788	38.3711	53.7455	Llph-ps2	LLP homolog, pseudogene 2 [Source:MGI Symbol;Acc:MGI:3642864]
ENSMUSG00000040877	-0.485913	0.253748	3.84822	5.25262	Wdr25	WD repeat domain 25 [Source:MGI Symbol;Acc:MGI:3045255]
ENSMUSG00000026605	-0.485681	0.12239	94.3239	129.211	Cenpf	centromere protein F [Source:MGI Symbol;Acc:MGI:1313302]
ENSMUSG00000022686	-0.484933	0.359533	4.47322	6.28747	B3gnt5	UDP-GlcNAc:betaGal beta-1,3-N-acetylglucosaminyltransferase 5 [Source:MGI Symbol;Acc:MGI:2137302]
ENSMUSG00000028948	-0.484735	0.0498756	104.73	147.539	Nol9	nucleolar protein 9 [Source:MGI Symbol;Acc:MGI:1921285]
ENSMUSG00000032872	-0.484604	0.0760902	68.2801	94.4342	Cyb5r4	cytochrome b5 reductase 4 [Source:MGI Symbol;Acc:MGI:2386848]
ENSMUSG00000007670	-0.484319	0.0522442	288.118	400.388	Khsrp	KH-type splicing regulatory protein [Source:MGI Symbol;Acc:MGI:1336214]
ENSMUSG00000001420	-0.48431	0.484	0.962754	1.29458	Tmem79	transmembrane protein 79 [Source:MGI Symbol;Acc:MGI:1919163]
ENSMUSG00000027715	-0.484273	0.153959	249.007	339.44	Ccna2	cyclin A2 [Source:MGI Symbol;Acc:MGI:108069]
ENSMUSG00000037214	-0.4842	0.121713	8.26195	11.4785	Thap1	THAP domain containing, apoptosis associated protein 1 [Source:MGI Symbol;Acc:MGI:1921004]
ENSMUSG00000063480	-0.48415	0.120197	190.534	262.417	Snu13	SNU13 homolog, small nuclear ribonucleoprotein (U4/U6.U5) [Source:MGI Symbol;Acc:MGI:893586]
ENSMUSG00000032462	-0.484013	0.0705088	27.838	38.7866	Pik3cb	phosphatidylinositol-4,5-bisphosphate 3-kinase catalytic subunit beta [Source:MGI Symbol;Acc:MGI:1922019]
ENSMUSG00000084159	-0.48401	0.111191	26.3842	36.4726	Gm12696	predicted gene 12696 [Source:MGI Symbol;Acc:MGI:3649288]
ENSMUSG00000034353	-0.483982	0.2519	27.5872	38.6058	Ramp1	receptor (calcitonin) activity modifying protein 1 [Source:MGI Symbol;Acc:MGI:1858418]
ENSMUSG00000034449	-0.483908	0.0464917	27.676	38.6889	Dhrs11	dehydrogenase/reductase (SDR family) member 11 [Source:MGI Symbol;Acc:MGI:2652816]
ENSMUSG00000070319	-0.483865	0.0506544	169.19	238.414	Eif3g	eukaryotic translation initiation factor 3, subunit G [Source:MGI Symbol;Acc:MGI:1858258]
ENSMUSG00000032300	-0.483705	0.063381	103.621	145.186	1700017B05Rik	RIKEN cDNA 1700017B05 gene [Source:MGI Symbol;Acc:MGI:1921461]
ENSMUSG00000020869	-0.483548	0.0387145	246.375	345.666	Lrrc59	leucine rich repeat containing 59 [Source:MGI Symbol;Acc:MGI:2138133]
ENSMUSG00000025047	-0.48348	0.0398923	161.723	226.439	Pdcd11	programmed cell death 11 [Source:MGI Symbol;Acc:MGI:1341788]
ENSMUSG00000039768	-0.483363	0.0493101	134.495	188.889	Dnajc11	DnaJ heat shock protein family (Hsp40) member C11 [Source:MGI Symbol;Acc:MGI:2443386]
ENSMUSG00000024436	-0.483253	0.0819857	56.4579	79.527	Mrps18b	mitochondrial ribosomal protein S18B [Source:MGI Symbol;Acc:MGI:1914223]
ENSMUSG00000031976	-0.483202	0.0545703	67.7911	95.1032	Urb2	URB2 ribosome biogenesis 2 homolog (S. cerevisiae) [Source:MGI Symbol;Acc:MGI:2681124]
ENSMUSG00000034248	-0.482983	0.0442395	78.4415	110.028	Slc25a37	solute carrier family 25, member 37 [Source:MGI Symbol;Acc:MGI:1914962]
ENSMUSG00000021868	-0.482886	0.0261849	85.4394	119.471	Ppif	peptidylprolyl isomerase F (cyclophilin F) [Source:MGI Symbol;Acc:MGI:2145814]
ENSMUSG00000024251	-0.482823	0.0243701	42.7577	59.7672	Thada	thyroid adenoma associated [Source:MGI Symbol;Acc:MGI:3039623]
ENSMUSG00000040532	-0.482595	0.0534943	49.746	69.7937	Abhd11	abhydrolase domain containing 11 [Source:MGI Symbol;Acc:MGI:1916008]
ENSMUSG00000023089	-0.482466	0.149418	42.1144	57.6203	Ndufa5	NADH dehydrogenase (ubiquinone) 1 alpha subcomplex, 5 [Source:MGI Symbol;Acc:MGI:1915452]
ENSMUSG00000032113	-0.482441	0.0742061	50.5463	70.0581	Chek1	checkpoint kinase 1 [Source:MGI Symbol;Acc:MGI:1202065]
ENSMUSG00000021418	-0.482424	0.0884918	15.3402	21.4613	Rpp40	ribonuclease P 40 subunit [Source:MGI Symbol;Acc:MGI:1346084]
ENSMUSG00000041654	-0.482403	0.0696045	27.6202	38.8023	Slc39a11	solute carrier family 39 (metal ion transporter), member 11 [Source:MGI Symbol;Acc:MGI:1917056]
ENSMUSG00000018398	-0.482389	0.0382755	428.527	597.277	2008-09-01	septin 8 [Source:MGI Symbol;Acc:MGI:894310]
ENSMUSG00000053801	-0.482339	0.0661141	56.4184	79.5515	Grwd1	glutamate-rich WD repeat containing 1 [Source:MGI Symbol;Acc:MGI:2141989]
ENSMUSG00000064284	-0.482231	0.104665	15.7276	21.8612	Cdpf1	cysteine rich, DPF motif domain containing 1 [Source:MGI Symbol;Acc:MGI:1919605]
ENSMUSG00000051316	-0.482012	0.116591	17.4602	24.3725	Taf7	TATA-box binding protein associated factor 7 [Source:MGI Symbol;Acc:MGI:1346348]
ENSMUSG00000062081	-0.481897	0.646733	4.84514	6.43239	Gm6055	predicted gene 6055 [Source:MGI Symbol;Acc:MGI:3648620]
ENSMUSG00000029467	-0.481825	0.0382755	292.625	410.271	Atp2a2	ATPase, Ca++ transporting, cardiac muscle, slow twitch 2 [Source:MGI Symbol;Acc:MGI:88110]
ENSMUSG00000032478	-0.481818	0.0997219	17.0411	23.7911	Nme6	NME/NM23 nucleoside diphosphate kinase 6 [Source:MGI Symbol;Acc:MGI:1861676]
ENSMUSG00000022962	-0.481816	0.0507565	324.429	452.903	Gart	phosphoribosylglycinamide formyltransferase [Source:MGI Symbol;Acc:MGI:95654]
ENSMUSG00000075269	-0.48146	0.558057	1.53125	2.07004	Bex6	brain expressed family member 6 [Source:MGI Symbol;Acc:MGI:3588247]
ENSMUSG00000031840	-0.481442	0.203992	4.37426	6.04247	Rab3a	RAB3A, member RAS oncogene family [Source:MGI Symbol;Acc:MGI:97843]
ENSMUSG00000044037	-0.481328	0.539725	1.4048	1.86658	Als2cl	ALS2 C-terminal like [Source:MGI Symbol;Acc:MGI:2447532]
ENSMUSG00000032754	-0.481222	0.200006	11.5406	15.9314	Slc8b1	solute carrier family 8 (sodium/lithium/calcium exchanger), member B1 [Source:MGI Symbol;Acc:MGI:2180781]
ENSMUSG00000085307	-0.481214	0.474101	1.28347	1.87577	Gm11525	predicted gene 11525 [Source:MGI Symbol;Acc:MGI:3651809]
ENSMUSG00000030641	-0.481066	0.213501	27.2657	37.0114	Ddias	DNA damage-induced apoptosis suppressor [Source:MGI Symbol;Acc:MGI:1921291]
ENSMUSG00000052248	-0.48106	0.31389	2.87012	3.98394	Zeb2os	zinc finger E-box binding homeobox 2, opposite strand [Source:MGI Symbol;Acc:MGI:3652108]
ENSMUSG00000058756	-0.481013	0.0239604	55.8048	77.9637	Thra	thyroid hormone receptor alpha [Source:MGI Symbol;Acc:MGI:98742]
ENSMUSG00000026064	-0.480813	0.0544818	84.9942	118.109	Ptp4a1	protein tyrosine phosphatase 4a1 [Source:MGI Symbol;Acc:MGI:1277096]
ENSMUSG00000039523	-0.480787	0.0519559	35.0908	48.7516	Cep104	centrosomal protein 104 [Source:MGI Symbol;Acc:MGI:2687282]
ENSMUSG00000021037	-0.480577	0.072371	196.445	274.811	Ahsa1	AHA1, activator of heat shock protein ATPase 1 [Source:MGI Symbol;Acc:MGI:2387603]
ENSMUSG00000041961	-0.480295	0.143729	13.0556	17.9071	Znrf3	zinc and ring finger 3 [Source:MGI Symbol;Acc:MGI:3039616]
ENSMUSG00000052551	-0.480107	0.154662	33.2255	45.6285	Adarb2	adenosine deaminase, RNA-specific, B2 [Source:MGI Symbol;Acc:MGI:2151118]
ENSMUSG00000031736	-0.480047	0.507975	1.88399	2.39911	Crnde	colorectal neoplasia differentially expressed (non-protein coding) [Source:MGI Symbol;Acc:MGI:1918546]
ENSMUSG00000050244	-0.479865	0.125463	195.115	266.49	Heatr1	HEAT repeat containing 1 [Source:MGI Symbol;Acc:MGI:2442524]
ENSMUSG00000026020	-0.479712	0.0490073	277.715	386.846	Nop58	NOP58 ribonucleoprotein [Source:MGI Symbol;Acc:MGI:1933184]
ENSMUSG00000063884	-0.479333	0.0848203	125.933	172.956	Ptcd3	pentatricopeptide repeat domain 3 [Source:MGI Symbol;Acc:MGI:1917206]
ENSMUSG00000038894	-0.479304	0.337924	21.6156	30.4289	Irs2	insulin receptor substrate 2 [Source:MGI Symbol;Acc:MGI:109334]
ENSMUSG00000028140	-0.479216	0.0958528	68.9561	95.1237	Mrpl9	mitochondrial ribosomal protein L9 [Source:MGI Symbol;Acc:MGI:2137211]
ENSMUSG00000020538	-0.479209	0.0443344	152.387	213.527	Srebf1	sterol regulatory element binding transcription factor 1 [Source:MGI Symbol;Acc:MGI:107606]
ENSMUSG00000033107	-0.478845	0.10942	9.81827	13.5776	Rnf125	ring finger protein 125 [Source:MGI Symbol;Acc:MGI:1914914]
ENSMUSG00000030138	-0.478549	0.0408729	160.096	223.607	Bms1	BMS1, ribosome biogenesis factor [Source:MGI Symbol;Acc:MGI:2446132]
ENSMUSG00000031983	-0.478543	0.0563914	47.7328	66.4666	2310022B05Rik	RIKEN cDNA 2310022B05 gene [Source:MGI Symbol;Acc:MGI:1916801]
ENSMUSG00000018932	-0.478437	0.0309693	58.9718	82.175	Map2k3	mitogen-activated protein kinase kinase 3 [Source:MGI Symbol;Acc:MGI:1346868]
ENSMUSG00000052533	-0.478287	0.0260844	176.651	245.927	Nup188	nucleoporin 188 [Source:MGI Symbol;Acc:MGI:2446190]
ENSMUSG00000047221	-0.477785	0.0738388	23.315	32.3314	Fam185a	family with sequence similarity 185, member A [Source:MGI Symbol;Acc:MGI:2140983]
ENSMUSG00000064368	-0.477742	0.0598345	414.538	575.596	mt-Nd6	mitochondrially encoded NADH dehydrogenase 6 [Source:MGI Symbol;Acc:MGI:102495]
ENSMUSG00000036046	-0.477736	0.111185	16.3904	23.1296	5031439G07Rik	RIKEN cDNA 5031439G07 gene [Source:MGI Symbol;Acc:MGI:2444899]
ENSMUSG00000028318	-0.477655	0.0696169	34.7434	48.1604	Polr1e	polymerase (RNA) I polypeptide E [Source:MGI Symbol;Acc:MGI:1929022]
ENSMUSG00000045799	-0.477006	0.264907	7.77046	11.0173	Gm9800	predicted gene 9800 [Source:MGI Symbol;Acc:MGI:3710580]
ENSMUSG00000006782	-0.476508	0.0782682	88.3797	121.707	Cnp	2',3'-cyclic nucleotide 3' phosphodiesterase [Source:MGI Symbol;Acc:MGI:88437]
ENSMUSG00000022325	-0.476473	0.139503	36.505	50.6436	Pop1	processing of precursor 1, ribonuclease P/MRP family, (S. cerevisiae) [Source:MGI Symbol;Acc:MGI:1914974]
ENSMUSG00000025857	-0.47633	0.0550217	29.3229	40.9848	Dnaaf5	dynein, axonemal assembly factor 5 [Source:MGI Symbol;Acc:MGI:3616079]
ENSMUSG00000080875	-0.476062	0.4306	14.5448	21.2143	Gm7332	predicted gene 7332 [Source:MGI Symbol;Acc:MGI:3643344]
ENSMUSG00000031931	-0.475166	0.178482	31.2952	42.3979	Ankrd49	ankyrin repeat domain 49 [Source:MGI Symbol;Acc:MGI:1930842]
ENSMUSG00000041747	-0.475057	0.0506544	69.8184	96.8757	Utp15	UTP15 small subunit processome component [Source:MGI Symbol;Acc:MGI:2145443]
ENSMUSG00000059363	-0.474994	0.0456291	41.4703	57.6624	Fxn	frataxin [Source:MGI Symbol;Acc:MGI:1096879]
ENSMUSG00000067722	-0.474966	0.0474476	39.0512	54.122	BC003965	cDNA sequence BC003965 [Source:MGI Symbol;Acc:MGI:2670966]
ENSMUSG00000079478	-0.474885	0.0575694	45.6541	63.858	Sssca1	Sjogren syndrome/scleroderma autoantigen 1 [Source:MGI Symbol;Acc:MGI:1913482]
ENSMUSG00000002017	-0.474476	0.0325233	67.4962	93.9795	Fam98a	family with sequence similarity 98, member A [Source:MGI Symbol;Acc:MGI:1919972]
ENSMUSG00000035845	-0.474336	0.144477	10.0009	13.9088	Alg12	asparagine-linked glycosylation 12 (alpha-1,6-mannosyltransferase) [Source:MGI Symbol;Acc:MGI:2385025]
ENSMUSG00000033020	-0.473787	0.0618089	67.7154	94.2662	Polr2f	polymerase (RNA) II (DNA directed) polypeptide F [Source:MGI Symbol;Acc:MGI:1349393]
ENSMUSG00000062590	-0.473748	0.0500295	25.7938	35.7716	Armc9	armadillo repeat containing 9 [Source:MGI Symbol;Acc:MGI:1926045]
ENSMUSG00000039640	-0.473674	0.0777849	131.163	180.583	Mrpl12	mitochondrial ribosomal protein L12 [Source:MGI Symbol;Acc:MGI:1926273]
ENSMUSG00000030592	-0.473588	0.512886	0.936043	1.27513	Ryr1	ryanodine receptor 1, skeletal muscle [Source:MGI Symbol;Acc:MGI:99659]
ENSMUSG00000003469	-0.473515	0.222448	17.2566	23.3345	Phyhip	phytanoyl-CoA hydroxylase interacting protein [Source:MGI Symbol;Acc:MGI:1860417]
ENSMUSG00000025702	-0.473296	0.0696227	77.8758	107.031	March8	membrane-associated ring finger (C3HC4) 8 [Source:MGI Symbol;Acc:MGI:1919029]
ENSMUSG00000025226	-0.473209	0.252948	4.53473	6.24503	Fbxl15	F-box and leucine-rich repeat protein 15 [Source:MGI Symbol;Acc:MGI:1915681]
ENSMUSG00000039275	-0.473166	0.0661141	86.8049	121.631	Foxk2	forkhead box K2 [Source:MGI Symbol;Acc:MGI:1916087]
ENSMUSG00000032834	-0.472436	0.0790629	96.0861	131.914	Pwp2	PWP2 periodic tryptophan protein homolog (yeast) [Source:MGI Symbol;Acc:MGI:1341200]
ENSMUSG00000040606	-0.472236	0.411138	1.91936	2.5945	Kazn	kazrin, periplakin interacting protein [Source:MGI Symbol;Acc:MGI:1918779]
ENSMUSG00000029475	-0.472028	0.0216496	104.925	145.47	Kdm2b	lysine (K)-specific demethylase 2B [Source:MGI Symbol;Acc:MGI:1354737]
ENSMUSG00000067215	-0.471525	0.554486	1.07685	1.57146	Usp51	ubiquitin specific protease 51 [Source:MGI Symbol;Acc:MGI:3588217]
ENSMUSG00000029387	-0.471158	0.0380514	42.762	59.0375	Gtf2h3	general transcription factor IIH, polypeptide 3 [Source:MGI Symbol;Acc:MGI:1277143]
ENSMUSG00000001305	-0.470574	0.0500765	55.7428	77.159	Rrp15	ribosomal RNA processing 15 homolog (S. cerevisiae) [Source:MGI Symbol;Acc:MGI:1914473]
ENSMUSG00000022427	-0.470193	0.0753388	101.279	140.822	Tomm22	translocase of outer mitochondrial membrane 22 [Source:MGI Symbol;Acc:MGI:2450248]
ENSMUSG00000045538	-0.470181	0.099593	19.5609	27.2448	Ddx28	DEAD (Asp-Glu-Ala-Asp) box polypeptide 28 [Source:MGI Symbol;Acc:MGI:1919236]
ENSMUSG00000032870	-0.469984	0.0239604	174.889	242.357	Smap2	small ArfGAP 2 [Source:MGI Symbol;Acc:MGI:1917030]
ENSMUSG00000086965	-0.469828	0.337639	3.47445	4.7859	Rtl10	retrotransposon Gag like 10 [Source:MGI Symbol;Acc:MGI:3833934]
ENSMUSG00000042050	-0.469782	0.148834	36.9464	50.0683	Wdr60	WD repeat domain 60 [Source:MGI Symbol;Acc:MGI:2445085]
ENSMUSG00000032589	-0.469678	0.088759	17.5285	24.5096	Bsn	bassoon [Source:MGI Symbol;Acc:MGI:1277955]
ENSMUSG00000019370	-0.46937	0.10754	451.554	613.797	Calm3	calmodulin 3 [Source:MGI Symbol;Acc:MGI:103249]
ENSMUSG00000046711	-0.469363	0.0326583	265.353	367.966	Hmga1	high mobility group AT-hook 1 [Source:MGI Symbol;Acc:MGI:96160]
ENSMUSG00000086968	-0.469015	0.0409734	27.2402	37.7762	4933431E20Rik	RIKEN cDNA 4933431E20 gene [Source:MGI Symbol;Acc:MGI:3584041]
ENSMUSG00000025417	-0.468993	0.0754148	107.625	147.301	Pip4k2c	phosphatidylinositol-5-phosphate 4-kinase, type II, gamma [Source:MGI Symbol;Acc:MGI:2152214]
ENSMUSG00000030869	-0.468569	0.0539178	61.6072	85.6586	Ndufab1	NADH dehydrogenase (ubiquinone) 1, alpha/beta subcomplex, 1 [Source:MGI Symbol;Acc:MGI:1917566]
ENSMUSG00000049553	-0.468555	0.0575496	166.203	228.222	Polr1a	polymerase (RNA) I polypeptide A [Source:MGI Symbol;Acc:MGI:1096397]
ENSMUSG00000026974	-0.468531	0.0561307	94.6248	131.95	Zmynd19	zinc finger, MYND domain containing 19 [Source:MGI Symbol;Acc:MGI:1914437]
ENSMUSG00000000776	-0.468432	0.059252	39.1339	54.1215	Polr3d	polymerase (RNA) III (DNA directed) polypeptide D [Source:MGI Symbol;Acc:MGI:1914315]
ENSMUSG00000042364	-0.468175	0.0548094	21.8055	30.3289	Snx18	sorting nexin 18 [Source:MGI Symbol;Acc:MGI:2137642]
ENSMUSG00000032026	-0.467641	0.0590586	119.839	165.501	Rexo2	RNA exonuclease 2 [Source:MGI Symbol;Acc:MGI:1888981]
ENSMUSG00000026027	-0.46763	0.0681513	32.8246	45.2914	Stradb	STE20-related kinase adaptor beta [Source:MGI Symbol;Acc:MGI:2144047]
ENSMUSG00000001918	-0.46756	0.0534006	114.553	158.247	Slc1a5	solute carrier family 1 (neutral amino acid transporter), member 5 [Source:MGI Symbol;Acc:MGI:105305]
ENSMUSG00000035692	-0.46736	0.640943	2.80386	4.47253	Isg15	ISG15 ubiquitin-like modifier [Source:MGI Symbol;Acc:MGI:1855694]
ENSMUSG00000035559	-0.466982	0.0812118	38.0327	52.8517	Mpv17l2	MPV17 mitochondrial membrane protein-like 2 [Source:MGI Symbol;Acc:MGI:2681846]
ENSMUSG00000031226	-0.466664	0.0924532	62.5604	85.8583	Pbdc1	polysaccharide biosynthesis domain containing 1 [Source:MGI Symbol;Acc:MGI:1914933]
ENSMUSG00000070476	-0.466369	0.412506	1.93814	2.65203	Fam217b	family with sequence similarity 217, member B [Source:MGI Symbol;Acc:MGI:1918782]
ENSMUSG00000042660	-0.466286	0.0920024	63.8023	87.2694	Wdr55	WD repeat domain 55 [Source:MGI Symbol;Acc:MGI:1915186]
ENSMUSG00000054766	-0.466222	0.0328629	674.373	934.185	Set	SET nuclear oncogene [Source:MGI Symbol;Acc:MGI:1860267]
ENSMUSG00000018427	-0.46611	0.415527	3.19861	4.58829	Ypel2	yippee like 2 [Source:MGI Symbol;Acc:MGI:1925114]
ENSMUSG00000018446	-0.465909	0.0544818	288.938	398.757	C1qbp	complement component 1, q subcomponent binding protein [Source:MGI Symbol;Acc:MGI:1194505]
ENSMUSG00000032131	-0.465662	0.0688231	82.1564	114.192	Abcg4	ATP binding cassette subfamily G member 4 [Source:MGI Symbol;Acc:MGI:1890594]
ENSMUSG00000022707	-0.465618	0.22587	11.8296	16.7984	Gbe1	glucan (1,4-alpha-), branching enzyme 1 [Source:MGI Symbol;Acc:MGI:1921435]
ENSMUSG00000021102	-0.465367	0.100235	211.926	289.82	Glrx5	glutaredoxin 5 [Source:MGI Symbol;Acc:MGI:1920296]
ENSMUSG00000034880	-0.465131	0.0456291	47.602	65.7161	Mrpl34	mitochondrial ribosomal protein L34 [Source:MGI Symbol;Acc:MGI:2137227]
ENSMUSG00000031488	-0.465019	0.0938739	29.6439	40.28	Rab11fip1	RAB11 family interacting protein 1 (class I) [Source:MGI Symbol;Acc:MGI:1923017]
ENSMUSG00000018921	-0.464673	0.0559508	86.7726	120.561	Pelp1	proline, glutamic acid and leucine rich protein 1 [Source:MGI Symbol;Acc:MGI:1922523]
ENSMUSG00000027018	-0.464494	0.154662	125.406	169.382	Hat1	histone aminotransferase 1 [Source:MGI Symbol;Acc:MGI:96013]
ENSMUSG00000022385	-0.464466	0.0806936	40.2783	55.8289	Gtse1	G two S phase expressed protein 1 [Source:MGI Symbol;Acc:MGI:1352755]
ENSMUSG00000062981	-0.464398	0.090306	73.8219	100.61	Mrpl42	mitochondrial ribosomal protein L42 [Source:MGI Symbol;Acc:MGI:1333774]
ENSMUSG00000028261	-0.464355	0.143824	49.0498	67.3562	Ndufaf4	NADH dehydrogenase (ubiquinone) 1 alpha subcomplex, assembly factor 4 [Source:MGI Symbol;Acc:MGI:1915743]
ENSMUSG00000040282	-0.464191	0.0441628	19.5365	26.9301	BC052040	cDNA sequence BC052040 [Source:MGI Symbol;Acc:MGI:3026886]
ENSMUSG00000039206	-0.464179	0.0378141	26.9027	37.1383	Daglb	diacylglycerol lipase, beta [Source:MGI Symbol;Acc:MGI:2442032]
ENSMUSG00000006818	-0.463131	0.0752495	102.481	139.925	Sod2	superoxide dismutase 2, mitochondrial [Source:MGI Symbol;Acc:MGI:98352]
ENSMUSG00000019189	-0.462595	0.03427	97.6771	134.609	Rnf145	ring finger protein 145 [Source:MGI Symbol;Acc:MGI:1921565]
ENSMUSG00000022160	-0.462537	0.056495	48.7708	66.9221	Mettl3	methyltransferase like 3 [Source:MGI Symbol;Acc:MGI:1927165]
ENSMUSG00000041360	-0.462522	0.0654309	132.865	181.384	Pum3	pumilio RNA-binding family member 3 [Source:MGI Symbol;Acc:MGI:106253]
ENSMUSG00000007050	-0.46221	0.0470036	54.8036	75.615	Lsm2	LSM2 homolog, U6 small nuclear RNA and mRNA degradation associated [Source:MGI Symbol;Acc:MGI:90676]
ENSMUSG00000032012	-0.462131	0.618223	2.14652	2.49432	Nectin1	nectin cell adhesion molecule 1 [Source:MGI Symbol;Acc:MGI:1926483]
ENSMUSG00000033581	-0.461879	0.409904	1.25344	1.71994	Igf2bp2	insulin-like growth factor 2 mRNA binding protein 2 [Source:MGI Symbol;Acc:MGI:1890358]
ENSMUSG00000078652	-0.461814	0.0387555	263.142	362.168	Psme3	proteaseome (prosome, macropain) activator subunit 3 (PA28 gamma, Ki) [Source:MGI Symbol;Acc:MGI:1096366]
ENSMUSG00000054814	-0.461563	0.152073	67.8809	91.5674	Usp46	ubiquitin specific peptidase 46 [Source:MGI Symbol;Acc:MGI:1916977]
ENSMUSG00000005882	-0.4615	0.0579071	40.6178	55.9154	Uqcc1	ubiquinol-cytochrome c reductase complex assembly factor 1 [Source:MGI Symbol;Acc:MGI:1929472]
ENSMUSG00000021048	-0.461214	0.133429	646.552	870.467	Mthfd1	methylenetetrahydrofolate dehydrogenase (NADP+ dependent), methenyltetrahydrofolate cyclohydrolase, formyltetrahydrofolate synthase [Source:MGI Symbol;Acc:MGI:1342005]
ENSMUSG00000019297	-0.46047	0.049714	83.6005	115.182	Nop9	NOP9 nucleolar protein [Source:MGI Symbol;Acc:MGI:1915092]
ENSMUSG00000021496	-0.460192	0.0738178	15.4901	21.3415	Pcbd2	pterin 4 alpha carbinolamine dehydratase/dimerization cofactor of hepatocyte nuclear factor 1 alpha (TCF1) 2 [Source:MGI Symbol;Acc:MGI:1919812]
ENSMUSG00000086602	-0.459526	0.656497	1.41138	1.89525	Gm15609	predicted gene 15609 [Source:MGI Symbol;Acc:MGI:3783055]
ENSMUSG00000038352	-0.458725	0.401612	2.43066	3.26269	Arl5c	ADP-ribosylation factor-like 5C [Source:MGI Symbol;Acc:MGI:3028577]
ENSMUSG00000035021	-0.458638	0.0715032	196.03	267.38	Baz1a	bromodomain adjacent to zinc finger domain 1A [Source:MGI Symbol;Acc:MGI:1309478]
ENSMUSG00000002985	-0.458563	0.365878	89.1525	127.919	Apoe	apolipoprotein E [Source:MGI Symbol;Acc:MGI:88057]
ENSMUSG00000023345	-0.458267	0.0816586	21.0497	29.0682	Poc1a	POC1 centriolar protein A [Source:MGI Symbol;Acc:MGI:1917485]
ENSMUSG00000057789	-0.458142	0.0553919	79.8593	110.336	Bak1	BCL2-antagonist/killer 1 [Source:MGI Symbol;Acc:MGI:1097161]
ENSMUSG00000025885	-0.458083	0.44962	1.32818	1.79641	Myo5b	myosin VB [Source:MGI Symbol;Acc:MGI:106598]
ENSMUSG00000056018	-0.458038	0.214205	10.5975	14.4787	Ccdc7b	coiled-coil domain containing 7B [Source:MGI Symbol;Acc:MGI:1922703]
ENSMUSG00000029504	-0.457544	0.0443769	55.3598	76.3378	Ddx51	DEAD (Asp-Glu-Ala-Asp) box polypeptide 51 [Source:MGI Symbol;Acc:MGI:1916913]
ENSMUSG00000028416	-0.45745	0.0429913	197.559	270.406	Bag1	BCL2-associated athanogene 1 [Source:MGI Symbol;Acc:MGI:108047]
ENSMUSG00000059325	-0.457285	0.445637	1.64446	2.19307	Hopx	HOP homeobox [Source:MGI Symbol;Acc:MGI:1916782]
ENSMUSG00000053897	-0.457283	0.138632	48.3672	65.7461	Slc39a8	solute carrier family 39 (metal ion transporter), member 8 [Source:MGI Symbol;Acc:MGI:1914797]
ENSMUSG00000078937	-0.456961	0.478416	4.21678	5.41258	Cpt1b	carnitine palmitoyltransferase 1b, muscle [Source:MGI Symbol;Acc:MGI:1098297]
ENSMUSG00000057191	-0.456563	0.428043	2.66687	3.48983	AB124611	cDNA sequence AB124611 [Source:MGI Symbol;Acc:MGI:3043001]
ENSMUSG00000032215	-0.456472	0.0803713	100.258	136.322	Rsl24d1	ribosomal L24 domain containing 1 [Source:MGI Symbol;Acc:MGI:2681840]
ENSMUSG00000022673	-0.456423	0.0988861	291.284	393.52	Mcm4	minichromosome maintenance complex component 4 [Source:MGI Symbol;Acc:MGI:103199]
ENSMUSG00000020190	-0.45625	0.0363579	299.413	410.504	Mknk2	MAP kinase-interacting serine/threonine kinase 2 [Source:MGI Symbol;Acc:MGI:894279]
ENSMUSG00000031403	-0.456076	0.056495	176.572	243.267	Dkc1	dyskeratosis congenita 1, dyskerin [Source:MGI Symbol;Acc:MGI:1861727]
ENSMUSG00000017999	-0.456023	0.049714	133.896	184.206	Ddx27	DEAD (Asp-Glu-Ala-Asp) box polypeptide 27 [Source:MGI Symbol;Acc:MGI:2385884]
ENSMUSG00000030689	-0.455823	0.0621713	74.5752	102.875	Ino80e	INO80 complex subunit E [Source:MGI Symbol;Acc:MGI:2141881]
ENSMUSG00000027999	-0.4557	0.0942031	93.5206	126.755	Pla2g12a	phospholipase A2, group XIIA [Source:MGI Symbol;Acc:MGI:1913600]
ENSMUSG00000049409	-0.455684	0.4953	2.77849	4.15251	Prokr1	prokineticin receptor 1 [Source:MGI Symbol;Acc:MGI:1929676]
ENSMUSG00000017499	-0.455566	0.124539	162.782	220.359	Cdc6	cell division cycle 6 [Source:MGI Symbol;Acc:MGI:1345150]
ENSMUSG00000071072	-0.455549	0.057776	208.341	286.517	Ptges3	prostaglandin E synthase 3 [Source:MGI Symbol;Acc:MGI:1929282]
ENSMUSG00000060860	-0.455548	0.0729727	144.104	196.525	Ube2s	ubiquitin-conjugating enzyme E2S [Source:MGI Symbol;Acc:MGI:1925141]
ENSMUSG00000018068	-0.455059	0.0611189	79.9242	108.876	Ints2	integrator complex subunit 2 [Source:MGI Symbol;Acc:MGI:1917672]
ENSMUSG00000033166	-0.454929	0.0873488	111.744	151.902	Dis3	DIS3 homolog, exosome endoribonuclease and 3'-5' exoribonuclease [Source:MGI Symbol;Acc:MGI:1919912]
ENSMUSG00000024735	-0.454926	0.0417483	230.399	317.158	Prpf19	pre-mRNA processing factor 19 [Source:MGI Symbol;Acc:MGI:106247]
ENSMUSG00000001855	-0.454923	0.0456883	151.356	207.113	Nup214	nucleoporin 214 [Source:MGI Symbol;Acc:MGI:1095411]
ENSMUSG00000075266	-0.45452	0.146635	18.1404	24.6913	Cenpw	centromere protein W [Source:MGI Symbol;Acc:MGI:1913561]
ENSMUSG00000036718	-0.454201	0.215311	21.4238	28.0813	Micall2	MICAL-like 2 [Source:MGI Symbol;Acc:MGI:2444818]
ENSMUSG00000034652	-0.453529	0.463226	7.3821	9.72613	Cd300a	CD300A molecule [Source:MGI Symbol;Acc:MGI:2443411]
ENSMUSG00000050944	-0.453355	0.457401	1.16049	1.63829	Efcab5	EF-hand calcium binding domain 5 [Source:MGI Symbol;Acc:MGI:2442440]
ENSMUSG00000028910	-0.453224	0.116716	46.8318	63.4561	Mecr	mitochondrial trans-2-enoyl-CoA reductase [Source:MGI Symbol;Acc:MGI:1349441]
ENSMUSG00000032892	-0.453179	0.127584	64.661	86.8847	Rangrf	RAN guanine nucleotide release factor [Source:MGI Symbol;Acc:MGI:1889073]
ENSMUSG00000000171	-0.453173	0.13865	160.001	215.292	Sdhd	succinate dehydrogenase complex, subunit D, integral membrane protein [Source:MGI Symbol;Acc:MGI:1914175]
ENSMUSG00000001143	-0.452872	0.101653	17.9715	24.2014	Lman2l	lectin, mannose-binding 2-like [Source:MGI Symbol;Acc:MGI:2443010]
ENSMUSG00000009293	-0.452705	0.0396054	62.4073	85.6147	Ube2g2	ubiquitin-conjugating enzyme E2G 2 [Source:MGI Symbol;Acc:MGI:1343188]
ENSMUSG00000038604	-0.452603	0.0662118	227.531	313.088	Ripor1	RHO family interacting cell polarization regulator 1 [Source:MGI Symbol;Acc:MGI:1922937]
ENSMUSG00000058258	-0.451659	0.265225	19.7719	27.2997	Idi1	isopentenyl-diphosphate delta isomerase [Source:MGI Symbol;Acc:MGI:2442264]
ENSMUSG00000060477	-0.451444	0.0817536	12.9388	17.7097	Irak2	interleukin-1 receptor-associated kinase 2 [Source:MGI Symbol;Acc:MGI:2429603]
ENSMUSG00000006527	-0.451284	0.0607162	54.2965	73.8257	Sfmbt1	Scm-like with four mbt domains 1 [Source:MGI Symbol;Acc:MGI:1859609]
ENSMUSG00000024829	-0.451164	0.127837	41.3304	55.7249	Mrpl21	mitochondrial ribosomal protein L21 [Source:MGI Symbol;Acc:MGI:2660674]
ENSMUSG00000023106	-0.45113	0.110582	74.2353	101.324	Denr	density-regulated protein [Source:MGI Symbol;Acc:MGI:1915434]
ENSMUSG00000022674	-0.451084	0.0950448	45.5649	62.1895	Ube2v2	ubiquitin-conjugating enzyme E2 variant 2 [Source:MGI Symbol;Acc:MGI:1917870]
ENSMUSG00000038510	-0.450744	0.109275	50.4672	68.8994	Rpf2	ribosome production factor 2 homolog [Source:MGI Symbol;Acc:MGI:1914489]
ENSMUSG00000061360	-0.450732	0.063847	98.2909	133.494	Phf5a	PHD finger protein 5A [Source:MGI Symbol;Acc:MGI:2156864]
ENSMUSG00000021474	-0.450613	0.054677	179.952	244.63	Sfxn1	sideroflexin 1 [Source:MGI Symbol;Acc:MGI:2137677]
ENSMUSG00000029310	-0.45048	0.183781	108.743	144.143	Nudt9	nudix (nucleoside diphosphate linked moiety X)-type motif 9 [Source:MGI Symbol;Acc:MGI:1921417]
ENSMUSG00000029145	-0.450349	0.0529739	57.4383	78.5399	Eif2b4	eukaryotic translation initiation factor 2B, subunit 4 delta [Source:MGI Symbol;Acc:MGI:95300]
ENSMUSG00000040084	-0.450204	0.147127	147.41	196.267	Bub1b	BUB1B, mitotic checkpoint serine/threonine kinase [Source:MGI Symbol;Acc:MGI:1333889]
ENSMUSG00000004846	-0.450075	0.0816667	50.9945	68.8638	Plod3	procollagen-lysine, 2-oxoglutarate 5-dioxygenase 3 [Source:MGI Symbol;Acc:MGI:1347008]
ENSMUSG00000020142	-0.449832	0.348576	10.1883	14.2834	Slc1a4	solute carrier family 1 (glutamate/neutral amino acid transporter), member 4 [Source:MGI Symbol;Acc:MGI:2135601]
ENSMUSG00000021176	-0.449559	0.402203	2.45837	3.36722	Efcab11	EF-hand calcium binding domain 11 [Source:MGI Symbol;Acc:MGI:1926017]
ENSMUSG00000022791	-0.449388	0.0621713	110.906	152.648	Tnk2	tyrosine kinase, non-receptor, 2 [Source:MGI Symbol;Acc:MGI:1858308]
ENSMUSG00000024477	-0.449112	0.100105	21.0203	28.3036	Pggt1b	protein geranylgeranyltransferase type I, beta subunit [Source:MGI Symbol;Acc:MGI:1917514]
ENSMUSG00000039055	-0.448976	0.151692	21.376	29.3718	Eme1	essential meiotic structure-specific endonuclease 1 [Source:MGI Symbol;Acc:MGI:3576783]
ENSMUSG00000021938	-0.448687	0.0611189	77.9771	105.715	Pspc1	paraspeckle protein 1 [Source:MGI Symbol;Acc:MGI:1913895]
ENSMUSG00000053472	-0.448403	0.174138	11.1318	15.0732	Gm13534	predicted gene 13534 [Source:MGI Symbol;Acc:MGI:3651249]
ENSMUSG00000034432	-0.448331	0.0633452	49.7741	68.0768	Cops8	COP9 signalosome subunit 8 [Source:MGI Symbol;Acc:MGI:1915363]
ENSMUSG00000091900	-0.448317	0.146865	22.0796	29.8281	Gm4353	predicted gene 4353 [Source:MGI Symbol;Acc:MGI:3782538]
ENSMUSG00000044783	-0.44817	0.0447199	339.798	463.858	Hjurp	Holliday junction recognition protein [Source:MGI Symbol;Acc:MGI:2685821]
ENSMUSG00000033852	-0.447856	0.157999	18.8786	25.2728	Gm28042	predicted gene, 28042 [Source:MGI Symbol;Acc:MGI:5547778]
ENSMUSG00000015749	-0.447693	0.0302223	261.946	357.442	Anp32e	acidic (leucine-rich) nuclear phosphoprotein 32 family, member E [Source:MGI Symbol;Acc:MGI:1913721]
ENSMUSG00000020532	-0.44742	0.146388	102.238	141.055	Acaca	acetyl-Coenzyme A carboxylase alpha [Source:MGI Symbol;Acc:MGI:108451]
ENSMUSG00000074846	-0.446833	0.200068	9.00474	12.3402	Gm10774	predicted pseudogene 10774 [Source:MGI Symbol;Acc:MGI:3642325]
ENSMUSG00000051256	-0.446669	0.0598325	32.1301	43.8213	Jagn1	jagunal homolog 1 [Source:MGI Symbol;Acc:MGI:1915017]
ENSMUSG00000004356	-0.446227	0.140963	143.982	191.442	Utp20	UTP20 small subunit processome component [Source:MGI Symbol;Acc:MGI:1917933]
ENSMUSG00000029447	-0.446213	0.0746904	300.064	407.578	Cct6a	chaperonin containing Tcp1, subunit 6a (zeta) [Source:MGI Symbol;Acc:MGI:107943]
ENSMUSG00000079677	-0.446156	0.0598345	23.4198	31.8879	Fdx1l	ferredoxin 1-like [Source:MGI Symbol;Acc:MGI:1915415]
ENSMUSG00000020238	-0.446116	0.034351	146.79	200.273	Ncln	nicalin [Source:MGI Symbol;Acc:MGI:1926081]
ENSMUSG00000061979	-0.445817	0.0518255	47.1761	64.4863	Rcc1l	reculator of chromosome condensation 1 like [Source:MGI Symbol;Acc:MGI:2137600]
ENSMUSG00000020680	-0.445817	0.0261615	119.964	163.358	Taf15	TATA-box binding protein associated factor 15 [Source:MGI Symbol;Acc:MGI:1917689]
ENSMUSG00000046179	-0.445409	0.0260817	112.206	152.684	E2f8	E2F transcription factor 8 [Source:MGI Symbol;Acc:MGI:1922038]
ENSMUSG00000046756	-0.445184	0.0705088	60.8826	83.5187	Mrps7	mitchondrial ribosomal protein S7 [Source:MGI Symbol;Acc:MGI:1354367]
ENSMUSG00000058325	-0.445041	0.547319	3.65852	5.25955	Dock1	dedicator of cytokinesis 1 [Source:MGI Symbol;Acc:MGI:2429765]
ENSMUSG00000045160	-0.443868	0.146886	66.2562	88.6619	Bola3	bolA-like 3 (E. coli) [Source:MGI Symbol;Acc:MGI:1925903]
ENSMUSG00000024966	-0.443848	0.0587514	282.303	386.922	Stip1	stress-induced phosphoprotein 1 [Source:MGI Symbol;Acc:MGI:109130]
ENSMUSG00000016756	-0.44356	0.156741	315.643	418.097	Cmah	cytidine monophospho-N-acetylneuraminic acid hydroxylase [Source:MGI Symbol;Acc:MGI:103227]
ENSMUSG00000087412	-0.443393	0.0705088	235.972	319.801	Gm15501	predicted pseudogene 15501 [Source:MGI Symbol;Acc:MGI:3704296]
ENSMUSG00000027248	-0.442565	0.0405483	415.106	566.146	Pdia3	protein disulfide isomerase associated 3 [Source:MGI Symbol;Acc:MGI:95834]
ENSMUSG00000034889	-0.442495	0.0518255	80.1846	109.487	Cactin	cactin, spliceosome C complex subunit [Source:MGI Symbol;Acc:MGI:1917562]
ENSMUSG00000027293	-0.442359	0.0504364	49.5493	67.1428	Ehd4	EH-domain containing 4 [Source:MGI Symbol;Acc:MGI:1919619]
ENSMUSG00000040483	-0.442332	0.385287	21.3208	28.1461	Xaf1	XIAP associated factor 1 [Source:MGI Symbol;Acc:MGI:3772572]
ENSMUSG00000052751	-0.442242	0.121713	15.7935	21.111	Repin1	replication initiator 1 [Source:MGI Symbol;Acc:MGI:1889817]
ENSMUSG00000053925	-0.442121	0.42933	2.47083	3.45468	Gm9929	predicted gene 9929 [Source:MGI Symbol;Acc:MGI:3708526]
ENSMUSG00000026028	-0.442075	0.127037	144.106	192.215	Trak2	trafficking protein, kinesin binding 2 [Source:MGI Symbol;Acc:MGI:1918077]
ENSMUSG00000001056	-0.441646	0.181987	141.405	190.641	Nhp2	NHP2 ribonucleoprotein [Source:MGI Symbol;Acc:MGI:1098547]
ENSMUSG00000032459	-0.441565	0.159187	39.8517	53.1401	Mrps22	mitochondrial ribosomal protein S22 [Source:MGI Symbol;Acc:MGI:1928137]
ENSMUSG00000053293	-0.441538	0.0589484	162.803	221.686	Pom121	nuclear pore membrane protein 121 [Source:MGI Symbol;Acc:MGI:2137624]
ENSMUSG00000036160	-0.441492	0.0861788	49.0825	66.4375	Surf6	surfeit gene 6 [Source:MGI Symbol;Acc:MGI:98447]
ENSMUSG00000054836	-0.441313	0.170552	10.2756	13.9647	Elp6	elongator acetyltransferase complex subunit 6 [Source:MGI Symbol;Acc:MGI:1919349]
ENSMUSG00000002129	-0.441104	0.0360064	191	259.408	Sf3a1	splicing factor 3a, subunit 1 [Source:MGI Symbol;Acc:MGI:1914715]
ENSMUSG00000045509	-0.440692	0.650417	1.75721	2.7051	Gpr150	G protein-coupled receptor 150 [Source:MGI Symbol;Acc:MGI:2441872]
ENSMUSG00000035232	-0.440484	0.0945221	54.0305	72.6823	Pdk3	pyruvate dehydrogenase kinase, isoenzyme 3 [Source:MGI Symbol;Acc:MGI:2384308]
ENSMUSG00000070544	-0.440213	0.0613592	191.459	258.367	Top1	topoisomerase (DNA) I [Source:MGI Symbol;Acc:MGI:98788]
ENSMUSG00000024726	-0.439841	0.174543	80.4123	109.189	Carnmt1	carnosine N-methyltransferase 1 [Source:MGI Symbol;Acc:MGI:1914633]
ENSMUSG00000018433	-0.439837	0.0587514	72.6216	99.0051	Nol11	nucleolar protein 11 [Source:MGI Symbol;Acc:MGI:1916229]
ENSMUSG00000073838	-0.439722	0.0406645	152.238	207.055	Tufm	Tu translation elongation factor, mitochondrial [Source:MGI Symbol;Acc:MGI:1923686]
ENSMUSG00000028873	-0.439512	0.0589484	100.785	136.202	Cdca8	cell division cycle associated 8 [Source:MGI Symbol;Acc:MGI:1196274]
ENSMUSG00000055762	-0.43947	0.089829	238.606	322.357	Eef1d	eukaryotic translation elongation factor 1 delta (guanine nucleotide exchange protein) [Source:MGI Symbol;Acc:MGI:1913906]
ENSMUSG00000000791	-0.439263	0.356503	2.00234	2.7037	Il12rb1	interleukin 12 receptor, beta 1 [Source:MGI Symbol;Acc:MGI:104579]
ENSMUSG00000018040	-0.438862	0.0439692	82.8273	112.532	Rrp7a	ribosomal RNA processing 7 homolog A (S. cerevisiae) [Source:MGI Symbol;Acc:MGI:1922028]
ENSMUSG00000021116	-0.438762	0.118415	186.308	249.282	Eif2s1	eukaryotic translation initiation factor 2, subunit 1 alpha [Source:MGI Symbol;Acc:MGI:95299]
ENSMUSG00000035126	-0.43872	0.396019	3.11139	3.99827	Wdr78	WD repeat domain 78 [Source:MGI Symbol;Acc:MGI:2385328]
ENSMUSG00000013629	-0.438588	0.0488839	485.982	661.135	Cad	carbamoyl-phosphate synthetase 2, aspartate transcarbamylase, and dihydroorotase [Source:MGI Symbol;Acc:MGI:1916969]
ENSMUSG00000022247	-0.438359	0.0945221	88.6405	119.706	Brix1	BRX1, biogenesis of ribosomes [Source:MGI Symbol;Acc:MGI:1915082]
ENSMUSG00000039748	-0.438265	0.124569	54.214	72.5677	Exo1	exonuclease 1 [Source:MGI Symbol;Acc:MGI:1349427]
ENSMUSG00000036768	-0.437779	0.146611	101.862	135.375	Kif15	kinesin family member 15 [Source:MGI Symbol;Acc:MGI:1098258]
ENSMUSG00000005732	-0.437755	0.0806936	256.403	346.522	Ranbp1	RAN binding protein 1 [Source:MGI Symbol;Acc:MGI:96269]
ENSMUSG00000027831	-0.43765	0.661713	0.682646	0.964067	Veph1	ventricular zone expressed PH domain-containing 1 [Source:MGI Symbol;Acc:MGI:1920039]
ENSMUSG00000044339	-0.43747	0.230029	6.12124	8.2317	Alkbh2	alkB homolog 2, alpha-ketoglutarate-dependent dioxygenase [Source:MGI Symbol;Acc:MGI:2141032]
ENSMUSG00000025316	-0.437183	0.406705	19.6296	27.9999	Banp	BTG3 associated nuclear protein [Source:MGI Symbol;Acc:MGI:1889023]
ENSMUSG00000003955	-0.436423	0.135857	45.8589	61.454	Fam162a	family with sequence similarity 162, member A [Source:MGI Symbol;Acc:MGI:1917436]
ENSMUSG00000000326	-0.436223	0.0852009	74.9667	101.796	Comt	catechol-O-methyltransferase [Source:MGI Symbol;Acc:MGI:88470]
ENSMUSG00000027455	-0.436036	0.0663645	71.8575	97.648	Nsfl1c	NSFL1 (p97) cofactor (p47) [Source:MGI Symbol;Acc:MGI:3042273]
ENSMUSG00000068856	-0.436007	0.0798594	117.301	159.429	Sf3b4	splicing factor 3b, subunit 4 [Source:MGI Symbol;Acc:MGI:109580]
ENSMUSG00000026525	-0.435967	0.440536	1.39863	1.86773	Opn3	opsin 3 [Source:MGI Symbol;Acc:MGI:1338022]
ENSMUSG00000036432	-0.435834	0.124391	13.1883	17.7286	Siah2	siah E3 ubiquitin protein ligase 2 [Source:MGI Symbol;Acc:MGI:108062]
ENSMUSG00000027134	-0.435827	0.355947	4.68848	6.1077	Lpcat4	lysophosphatidylcholine acyltransferase 4 [Source:MGI Symbol;Acc:MGI:2138993]
ENSMUSG00000067150	-0.435777	0.120876	126.024	168.485	Xpo5	exportin 5 [Source:MGI Symbol;Acc:MGI:1913789]
ENSMUSG00000068335	-0.43498	0.0938949	32.4817	44.1304	Dok1	docking protein 1 [Source:MGI Symbol;Acc:MGI:893587]
ENSMUSG00000022551	-0.43491	0.0443865	179.318	243.284	Cyc1	cytochrome c-1 [Source:MGI Symbol;Acc:MGI:1913695]
ENSMUSG00000085355	-0.434836	0.361046	2.04647	2.78272	3010003L21Rik	RIKEN cDNA 3010003L21 gene [Source:MGI Symbol;Acc:MGI:1924094]
ENSMUSG00000002289	-0.434614	0.10956	20.7153	27.8729	Angptl4	angiopoietin-like 4 [Source:MGI Symbol;Acc:MGI:1888999]
ENSMUSG00000026664	-0.434606	0.0847452	12.0949	16.3618	Phyh	phytanoyl-CoA hydroxylase [Source:MGI Symbol;Acc:MGI:891978]
ENSMUSG00000029507	-0.434521	0.0730213	78.4386	106.911	Pus1	pseudouridine synthase 1 [Source:MGI Symbol;Acc:MGI:1929237]
ENSMUSG00000040713	-0.434361	0.105479	193.34	257.258	Creg1	cellular repressor of E1A-stimulated genes 1 [Source:MGI Symbol;Acc:MGI:1344382]
ENSMUSG00000022422	-0.433886	0.121893	18.2283	24.6716	Dscc1	DNA replication and sister chromatid cohesion 1 [Source:MGI Symbol;Acc:MGI:1919357]
ENSMUSG00000030956	-0.433806	0.0478828	79.1119	106.959	Fam53b	family with sequence similarity 53, member B [Source:MGI Symbol;Acc:MGI:1925188]
ENSMUSG00000050377	-0.433725	0.329822	7.26626	10.3608	Il31ra	interleukin 31 receptor A [Source:MGI Symbol;Acc:MGI:2180511]
ENSMUSG00000030878	-0.433694	0.175406	37.9887	50.3602	Cdr2	cerebellar degeneration-related 2 [Source:MGI Symbol;Acc:MGI:1100885]
ENSMUSG00000040761	-0.433244	0.15476	158.849	213.186	Spen	spen family transcription repressor [Source:MGI Symbol;Acc:MGI:1891706]
ENSMUSG00000027746	-0.432595	0.0962322	42.8314	57.3907	Ufm1	ubiquitin-fold modifier 1 [Source:MGI Symbol;Acc:MGI:1915140]
ENSMUSG00000020196	-0.432254	0.0780104	127.129	170.648	Cabin1	calcineurin binding protein 1 [Source:MGI Symbol;Acc:MGI:1298375]
ENSMUSG00000026600	-0.432114	0.589689	6.43262	7.19463	Soat1	sterol O-acyltransferase 1 [Source:MGI Symbol;Acc:MGI:104665]
ENSMUSG00000002748	-0.431628	0.0408729	312.725	421.257	Baz1b	bromodomain adjacent to zinc finger domain, 1B [Source:MGI Symbol;Acc:MGI:1353499]
ENSMUSG00000042275	-0.431567	0.0946479	24.4731	32.9564	Pelo	pelota mRNA surveillance and ribosome rescue factor [Source:MGI Symbol;Acc:MGI:2145154]
ENSMUSG00000054079	-0.431289	0.0844342	71.8832	96.3225	Utp18	UTP18 small subunit processome component [Source:MGI Symbol;Acc:MGI:1923402]
ENSMUSG00000033706	-0.431258	0.0595273	57.5159	78.0308	Smyd5	SET and MYND domain containing 5 [Source:MGI Symbol;Acc:MGI:108048]
ENSMUSG00000028896	-0.431	0.0665342	141.085	191.693	Rcc1	regulator of chromosome condensation 1 [Source:MGI Symbol;Acc:MGI:1913989]
ENSMUSG00000031162	-0.430788	0.0828455	171.858	229.538	Gata1	GATA binding protein 1 [Source:MGI Symbol;Acc:MGI:95661]
ENSMUSG00000020571	-0.430517	0.0798594	198.906	266.97	Pdia6	protein disulfide isomerase associated 6 [Source:MGI Symbol;Acc:MGI:1919103]
ENSMUSG00000020441	-0.430361	0.0526813	28.8431	38.8057	2310033P09Rik	RIKEN cDNA 2310033P09 gene [Source:MGI Symbol;Acc:MGI:1915112]
ENSMUSG00000002608	-0.43008	0.0641334	58.2949	78.4019	Ccdc97	coiled-coil domain containing 97 [Source:MGI Symbol;Acc:MGI:1196455]
ENSMUSG00000005983	-0.429935	0.405861	2.50781	3.32273	1700037C18Rik	RIKEN cDNA 1700037C18 gene [Source:MGI Symbol;Acc:MGI:1920511]
ENSMUSG00000027774	-0.429874	0.139227	107.446	142.499	Gfm1	G elongation factor, mitochondrial 1 [Source:MGI Symbol;Acc:MGI:107339]
ENSMUSG00000020021	-0.429463	0.194459	26.263	34.7354	Fgd6	FYVE, RhoGEF and PH domain containing 6 [Source:MGI Symbol;Acc:MGI:1261419]
ENSMUSG00000041945	-0.429427	0.387899	4.32096	5.80747	Mfsd9	major facilitator superfamily domain containing 9 [Source:MGI Symbol;Acc:MGI:2443548]
ENSMUSG00000064337	-0.429358	0.155815	139.199	184.156	mt-Rnr1	mitochondrially encoded 12S rRNA [Source:MGI Symbol;Acc:MGI:102493]
ENSMUSG00000040028	-0.429194	0.0705088	133.382	179.798	Elavl1	ELAV (embryonic lethal, abnormal vision)-like 1 (Hu antigen R) [Source:MGI Symbol;Acc:MGI:1100851]
ENSMUSG00000059796	-0.428928	0.0945221	784.794	1044.46	Eif4a1	eukaryotic translation initiation factor 4A1 [Source:MGI Symbol;Acc:MGI:95303]
ENSMUSG00000030104	-0.428916	0.0643088	40.8523	54.4935	Edem1	ER degradation enhancer, mannosidase alpha-like 1 [Source:MGI Symbol;Acc:MGI:2180139]
ENSMUSG00000035439	-0.428685	0.143635	28.9972	38.705	Haus8	4HAUS augmin-like complex, subunit 8 [Source:MGI Symbol;Acc:MGI:1923728]
ENSMUSG00000028333	-0.428684	0.0643238	570.18	764.808	Anp32b	acidic (leucine-rich) nuclear phosphoprotein 32 family, member B [Source:MGI Symbol;Acc:MGI:1914878]
ENSMUSG00000024892	-0.428644	0.117258	22.5059	30.1318	Pcx	pyruvate carboxylase [Source:MGI Symbol;Acc:MGI:97520]
ENSMUSG00000024132	-0.428582	0.0581411	30.2974	40.6585	Eci1	enoyl-Coenzyme A delta isomerase 1 [Source:MGI Symbol;Acc:MGI:94871]
ENSMUSG00000032400	-0.428559	0.0896038	67.8525	90.8084	Zwilch	zwilch kinetochore protein [Source:MGI Symbol;Acc:MGI:1915264]
ENSMUSG00000029028	-0.42796	0.0590586	120.567	163.173	Lrrc47	leucine rich repeat containing 47 [Source:MGI Symbol;Acc:MGI:1920196]
ENSMUSG00000035666	-0.427957	0.0476297	80.9314	108.816	Gtf3c4	general transcription factor IIIC, polypeptide 4 [Source:MGI Symbol;Acc:MGI:2138937]
ENSMUSG00000005354	-0.427921	0.0857583	127.22	173.126	Txn2	thioredoxin 2 [Source:MGI Symbol;Acc:MGI:1929468]
ENSMUSG00000029513	-0.427917	0.0661141	106.643	143.333	Prkab1	protein kinase, AMP-activated, beta 1 non-catalytic subunit [Source:MGI Symbol;Acc:MGI:1336167]
ENSMUSG00000048578	-0.427915	0.0434385	305.444	409.958	Mlec	malectin [Source:MGI Symbol;Acc:MGI:1924015]
ENSMUSG00000024079	-0.427635	0.182305	49.4458	67.1409	Eif2ak2	eukaryotic translation initiation factor 2-alpha kinase 2 [Source:MGI Symbol;Acc:MGI:1353449]
ENSMUSG00000020079	-0.427513	0.0676842	56.4005	75.7257	Supv3l1	suppressor of var1, 3-like 1 (S. cerevisiae) [Source:MGI Symbol;Acc:MGI:2441711]
ENSMUSG00000079184	-0.427172	0.075186	26.0941	35.1304	Mphosph8	M-phase phosphoprotein 8 [Source:MGI Symbol;Acc:MGI:1922589]
ENSMUSG00000034613	-0.427158	0.411125	8.44832	11.256	Ppm1h	protein phosphatase 1H (PP2C domain containing) [Source:MGI Symbol;Acc:MGI:2442087]
ENSMUSG00000038976	-0.426476	0.0449728	343.429	459.924	Ppp1r9b	protein phosphatase 1, regulatory subunit 9B [Source:MGI Symbol;Acc:MGI:2387581]
ENSMUSG00000041057	-0.425267	0.143729	207.542	272.968	Wdr43	WD repeat domain 43 [Source:MGI Symbol;Acc:MGI:1919765]
ENSMUSG00000044456	-0.425185	0.404242	34.7242	44.2287	Rin3	Ras and Rab interactor 3 [Source:MGI Symbol;Acc:MGI:2385708]
ENSMUSG00000037572	-0.425135	0.162556	143.471	188.255	Wdhd1	WD repeat and HMG-box DNA binding protein 1 [Source:MGI Symbol;Acc:MGI:2443514]
ENSMUSG00000005686	-0.425064	0.0736607	75.4489	100.68	Ampd3	adenosine monophosphate deaminase 3 [Source:MGI Symbol;Acc:MGI:1096344]
ENSMUSG00000068686	-0.424821	0.178138	20.0147	26.6422	Cd59b	CD59b antigen [Source:MGI Symbol;Acc:MGI:1888996]
ENSMUSG00000032575	-0.424818	0.0654309	93.8458	126.602	Manf	mesencephalic astrocyte-derived neurotrophic factor [Source:MGI Symbol;Acc:MGI:1922090]
ENSMUSG00000026869	-0.424607	0.12775	96.6909	127.95	Psmd5	proteasome (prosome, macropain) 26S subunit, non-ATPase, 5 [Source:MGI Symbol;Acc:MGI:1914248]
ENSMUSG00000029402	-0.4245	0.167379	8.15946	10.9541	Snrnp35	small nuclear ribonucleoprotein 35 (U11/U12) [Source:MGI Symbol;Acc:MGI:1923417]
ENSMUSG00000069910	-0.424496	0.108178	30.3132	40.4264	Spdl1	spindle apparatus coiled-coil protein 1 [Source:MGI Symbol;Acc:MGI:1917635]
ENSMUSG00000031917	-0.424289	0.116557	70.0861	93.458	Nip7	NIP7, nucleolar pre-rRNA processing protein [Source:MGI Symbol;Acc:MGI:1913414]
ENSMUSG00000024712	-0.424008	0.0865243	46.7543	62.5444	Rfk	riboflavin kinase [Source:MGI Symbol;Acc:MGI:1914688]
ENSMUSG00000062115	-0.423932	0.150716	99.3488	130.975	Rai1	retinoic acid induced 1 [Source:MGI Symbol;Acc:MGI:103291]
ENSMUSG00000041417	-0.423844	0.0468568	78.184	104.834	Pik3r1	phosphoinositide-3-kinase regulatory subunit 1 [Source:MGI Symbol;Acc:MGI:97583]
ENSMUSG00000020923	-0.423787	0.0410234	281.956	378.703	Ubtf	upstream binding transcription factor, RNA polymerase I [Source:MGI Symbol;Acc:MGI:98512]
ENSMUSG00000024197	-0.423307	0.281545	16.4142	21.0856	Plin3	perilipin 3 [Source:MGI Symbol;Acc:MGI:1914155]
ENSMUSG00000025001	-0.423273	0.120498	90.4572	120.124	Hells	helicase, lymphoid specific [Source:MGI Symbol;Acc:MGI:106209]
ENSMUSG00000029363	-0.423211	0.068701	107.439	143.156	Rfc5	replication factor C (activator 1) 5 [Source:MGI Symbol;Acc:MGI:1919401]
ENSMUSG00000033629	-0.422906	0.0724796	82.6013	110.409	Hacd3	3-hydroxyacyl-CoA dehydratase 3 [Source:MGI Symbol;Acc:MGI:1889341]
ENSMUSG00000030612	-0.422784	0.165737	27.2789	36.1815	Mrpl46	mitochondrial ribosomal protein L46 [Source:MGI Symbol;Acc:MGI:1914558]
ENSMUSG00000027035	-0.422771	0.591067	9.17802	11.7349	Cers6	ceramide synthase 6 [Source:MGI Symbol;Acc:MGI:2442564]
ENSMUSG00000034424	-0.422756	0.102772	44.725	59.8466	Gcsh	glycine cleavage system protein H (aminomethyl carrier) [Source:MGI Symbol;Acc:MGI:1915383]
ENSMUSG00000032353	-0.422752	0.190392	42.2991	57.3627	Tmed3	transmembrane p24 trafficking protein 3 [Source:MGI Symbol;Acc:MGI:1913361]
ENSMUSG00000026192	-0.422628	0.138693	307.375	405.263	Atic	5-aminoimidazole-4-carboxamide ribonucleotide formyltransferase/IMP cyclohydrolase [Source:MGI Symbol;Acc:MGI:1351352]
ENSMUSG00000041930	-0.422285	0.692905	0.948656	1.22516	Fam222a	family with sequence similarity 222, member A [Source:MGI Symbol;Acc:MGI:3605543]
ENSMUSG00000036352	-0.422098	0.176293	133.167	175.012	Ubac1	ubiquitin associated domain containing 1 [Source:MGI Symbol;Acc:MGI:1920995]
ENSMUSG00000025785	-0.421994	0.0852765	70.6862	94.1308	Exosc7	exosome component 7 [Source:MGI Symbol;Acc:MGI:1913696]
ENSMUSG00000066595	-0.421801	0.149418	42.6775	56.3453	Flvcr1	feline leukemia virus subgroup C cellular receptor 1 [Source:MGI Symbol;Acc:MGI:2444881]
ENSMUSG00000080904	-0.421646	0.629466	0.864882	1.20493	Gm11966	predicted gene 11966 [Source:MGI Symbol;Acc:MGI:3649988]
ENSMUSG00000028861	-0.42164	0.061046	53.2627	71.5622	Mrps15	mitochondrial ribosomal protein S15 [Source:MGI Symbol;Acc:MGI:1913657]
ENSMUSG00000032788	-0.421215	0.0417728	31.8489	42.5637	Pdxk	pyridoxal (pyridoxine, vitamin B6) kinase [Source:MGI Symbol;Acc:MGI:1351869]
ENSMUSG00000032553	-0.421075	0.0884569	57.694	77.3224	Srprb	signal recognition particle receptor, B subunit [Source:MGI Symbol;Acc:MGI:102964]
ENSMUSG00000057388	-0.420791	0.140576	92.2189	121.985	Mrpl18	mitochondrial ribosomal protein L18 [Source:MGI Symbol;Acc:MGI:1914931]
ENSMUSG00000040466	-0.420611	0.152874	227.207	297.785	Blvrb	biliverdin reductase B (flavin reductase (NADPH)) [Source:MGI Symbol;Acc:MGI:2385271]
ENSMUSG00000040463	-0.420209	0.0553332	515.128	692.133	Mybbp1a	MYB binding protein (P160) 1a [Source:MGI Symbol;Acc:MGI:106181]
ENSMUSG00000040945	-0.420152	0.0442831	664.339	890.776	Rcc2	regulator of chromosome condensation 2 [Source:MGI Symbol;Acc:MGI:1919784]
ENSMUSG00000021339	-0.419929	0.0679133	21.341	28.5154	Mrs2	MRS2 magnesium transporter [Source:MGI Symbol;Acc:MGI:2685748]
ENSMUSG00000019139	-0.419729	0.0591982	148.396	198.929	Isyna1	myo-inositol 1-phosphate synthase A1 [Source:MGI Symbol;Acc:MGI:1919030]
ENSMUSG00000029480	-0.419281	0.0729727	71.1934	95.7845	Dhx37	DEAH (Asp-Glu-Ala-His) box polypeptide 37 [Source:MGI Symbol;Acc:MGI:3028576]
ENSMUSG00000024442	-0.419271	0.0738388	57.8739	76.8779	0610009O20Rik	RIKEN cDNA 0610009O20 gene [Source:MGI Symbol;Acc:MGI:1914089]
ENSMUSG00000070972	-0.419267	0.153106	19.9775	26.7075	Dnajc25	DnaJ heat shock protein family (Hsp40) member C25 [Source:MGI Symbol;Acc:MGI:1919679]
ENSMUSG00000020464	-0.419263	0.188067	105.434	138.422	Pnpt1	polyribonucleotide nucleotidyltransferase 1 [Source:MGI Symbol;Acc:MGI:1918951]
ENSMUSG00000020798	-0.419052	0.446467	9.73299	13.389	Spns3	spinster homolog 3 [Source:MGI Symbol;Acc:MGI:1924827]
ENSMUSG00000035458	-0.419008	0.608426	1.243	1.45891	Tnni3	troponin I, cardiac 3 [Source:MGI Symbol;Acc:MGI:98783]
ENSMUSG00000029591	-0.418844	0.067513	36.204	48.3752	Ung	uracil DNA glycosylase [Source:MGI Symbol;Acc:MGI:109352]
ENSMUSG00000025572	-0.418737	0.0545703	75.0089	100.497	Tmc6	transmembrane channel-like gene family 6 [Source:MGI Symbol;Acc:MGI:1098686]
ENSMUSG00000038644	-0.418707	0.054086	188.952	252.004	Pold1	polymerase (DNA directed), delta 1, catalytic subunit [Source:MGI Symbol;Acc:MGI:97741]
ENSMUSG00000021645	-0.418575	0.100421	40.5896	54.6165	Smn1	survival motor neuron 1 [Source:MGI Symbol;Acc:MGI:109257]
ENSMUSG00000025971	-0.418471	0.158595	16.6392	22.2675	Maip1	matrix AAA peptidase interacting protein 1 [Source:MGI Symbol;Acc:MGI:1915365]
ENSMUSG00000051235	-0.41834	0.0952859	27.4957	36.6139	Gen1	GEN1, Holliday junction 5' flap endonuclease [Source:MGI Symbol;Acc:MGI:2443149]
ENSMUSG00000038279	-0.418012	0.0460007	159.894	214.012	Nop2	NOP2 nucleolar protein [Source:MGI Symbol;Acc:MGI:107891]
ENSMUSG00000048429	-0.417988	0.0782682	74.4701	98.9926	Timm29	translocase of inner mitochondrial membrane 29 [Source:MGI Symbol;Acc:MGI:1917023]
ENSMUSG00000021957	-0.417665	0.0616802	717.309	953.554	Tkt	transketolase [Source:MGI Symbol;Acc:MGI:105992]
ENSMUSG00000042814	-0.417549	0.514503	2.02492	2.57021	Mcts2	malignant T cell amplified sequence 2 [Source:MGI Symbol;Acc:MGI:1913655]
ENSMUSG00000031730	-0.417287	0.0556238	36.6192	48.8414	Dhodh	dihydroorotate dehydrogenase [Source:MGI Symbol;Acc:MGI:1928378]
ENSMUSG00000030888	-0.417114	0.0852205	50.5551	67.4633	Rrp8	ribosomal RNA processing 8, methyltransferase, homolog (yeast) [Source:MGI Symbol;Acc:MGI:1914251]
ENSMUSG00000032577	-0.416975	0.142118	52.1065	70.5482	Mapkapk3	mitogen-activated protein kinase-activated protein kinase 3 [Source:MGI Symbol;Acc:MGI:2143163]
ENSMUSG00000028702	-0.416748	0.0577362	67.142	89.4864	Rad54l	RAD54 like (S. cerevisiae) [Source:MGI Symbol;Acc:MGI:894697]
ENSMUSG00000004270	-0.416544	0.06062	84.436	112.246	Lpcat3	lysophosphatidylcholine acyltransferase 3 [Source:MGI Symbol;Acc:MGI:1315211]
ENSMUSG00000051444	-0.416447	0.158381	12.4229	16.5141	Bbs12	Bardet-Biedl syndrome 12 (human) [Source:MGI Symbol;Acc:MGI:2686651]
ENSMUSG00000037315	-0.416423	0.132835	31.1666	41.2186	Jade3	jade family PHD finger 3 [Source:MGI Symbol;Acc:MGI:2148019]
ENSMUSG00000045328	-0.416317	0.20528	115.754	150.056	Cenpe	centromere protein E [Source:MGI Symbol;Acc:MGI:1098230]
ENSMUSG00000020974	-0.416274	0.130088	34.0762	45.0118	Pole2	polymerase (DNA directed), epsilon 2 (p59 subunit) [Source:MGI Symbol;Acc:MGI:1197514]
ENSMUSG00000049504	-0.415669	0.0848291	50.328	66.8392	Proser1	proline and serine rich 1 [Source:MGI Symbol;Acc:MGI:1919933]
ENSMUSG00000074088	-0.415333	0.0815993	115.086	153.537	Snrnp40	small nuclear ribonucleoprotein 40 (U5) [Source:MGI Symbol;Acc:MGI:1913835]
ENSMUSG00000034826	-0.4152	0.110753	76.9564	102.252	Nup54	nucleoporin 54 [Source:MGI Symbol;Acc:MGI:1920460]
ENSMUSG00000024785	-0.415196	0.0500786	92.4709	123.716	Rcl1	RNA terminal phosphate cyclase-like 1 [Source:MGI Symbol;Acc:MGI:1913275]
ENSMUSG00000024067	-0.415076	0.090306	53.1033	70.482	Dpy30	dpy-30, histone methyltransferase complex regulatory subunit [Source:MGI Symbol;Acc:MGI:1913560]
ENSMUSG00000049916	-0.414967	0.272483	15.001	20.1488	2610318N02Rik	RIKEN cDNA 2610318N02 gene [Source:MGI Symbol;Acc:MGI:1917708]
ENSMUSG00000018697	-0.414883	0.166171	74.4151	97.239	Aatf	apoptosis antagonizing transcription factor [Source:MGI Symbol;Acc:MGI:1929608]
ENSMUSG00000025995	-0.41487	0.140549	112.751	148.219	Wdr75	WD repeat domain 75 [Source:MGI Symbol;Acc:MGI:1920924]
ENSMUSG00000029246	-0.414693	0.170172	179.808	234.591	Ppat	phosphoribosyl pyrophosphate amidotransferase [Source:MGI Symbol;Acc:MGI:2387203]
ENSMUSG00000051557	-0.414529	0.111225	26.5672	35.4748	Pusl1	pseudouridylate synthase-like 1 [Source:MGI Symbol;Acc:MGI:3047787]
ENSMUSG00000015839	-0.41442	0.143902	162.041	212.105	Nfe2l2	nuclear factor, erythroid derived 2, like 2 [Source:MGI Symbol;Acc:MGI:108420]
ENSMUSG00000091421	-0.414375	0.198459	7.40755	9.89635	Gm4202	predicted gene 4202 [Source:MGI Symbol;Acc:MGI:3782379]
ENSMUSG00000020219	-0.414134	0.0924532	81.9544	109.741	Timm13	translocase of inner mitochondrial membrane 13 [Source:MGI Symbol;Acc:MGI:1353432]
ENSMUSG00000040112	-0.414063	0.0550217	34.9739	46.6032	Mrps35	mitochondrial ribosomal protein S35 [Source:MGI Symbol;Acc:MGI:2385255]
ENSMUSG00000066839	-0.413969	0.0693104	28.7833	38.3832	Ecsit	ECSIT signalling integrator [Source:MGI Symbol;Acc:MGI:1349469]
ENSMUSG00000093726	-0.413577	0.438628	2.68675	3.47591	Gm20667	predicted gene 20667 [Source:MGI Symbol;Acc:MGI:5313114]
ENSMUSG00000070323	-0.413481	0.648462	1.01065	1.28503	Mmp27	matrix metallopeptidase 27 [Source:MGI Symbol;Acc:MGI:3039232]
ENSMUSG00000006728	-0.412987	0.067725	365.689	484.177	Cdk4	cyclin-dependent kinase 4 [Source:MGI Symbol;Acc:MGI:88357]
ENSMUSG00000083061	-0.412795	0.233172	38.4963	51.8712	Gm12191	predicted gene 12191 [Source:MGI Symbol;Acc:MGI:3651293]
ENSMUSG00000062580	-0.412775	0.151097	44.3057	58.6093	Timm17a	translocase of inner mitochondrial membrane 17a [Source:MGI Symbol;Acc:MGI:1343131]
ENSMUSG00000041506	-0.412681	0.049606	79.8389	106.521	Rrp9	RRP9, small subunit (SSU) processome component, homolog (yeast) [Source:MGI Symbol;Acc:MGI:2384313]
ENSMUSG00000041617	-0.41262	0.478434	2.86177	3.69773	Ccdc74a	coiled-coil domain containing 74A [Source:MGI Symbol;Acc:MGI:1919565]
ENSMUSG00000029430	-0.412553	0.117603	590.293	776.412	Ran	RAN, member RAS oncogene family [Source:MGI Symbol;Acc:MGI:1333112]
ENSMUSG00000001870	-0.412378	0.249876	9.59953	13.094	Ltbp1	latent transforming growth factor beta binding protein 1 [Source:MGI Symbol;Acc:MGI:109151]
ENSMUSG00000044792	-0.412127	0.154986	121.037	158.483	Isca1	iron-sulfur cluster assembly 1 [Source:MGI Symbol;Acc:MGI:1916296]
ENSMUSG00000068328	-0.412093	0.0415644	115.941	154.518	Aup1	ancient ubiquitous protein 1 [Source:MGI Symbol;Acc:MGI:107789]
ENSMUSG00000030774	-0.412006	0.287674	15.3153	20.4007	Pak1	p21 (RAC1) activated kinase 1 [Source:MGI Symbol;Acc:MGI:1339975]
ENSMUSG00000051510	-0.41198	0.1052	71.7645	94.4549	Mafg	v-maf musculoaponeurotic fibrosarcoma oncogene family, protein G (avian) [Source:MGI Symbol;Acc:MGI:96911]
ENSMUSG00000022856	-0.411914	0.0985659	30.745	40.7518	Tmem41a	transmembrane protein 41a [Source:MGI Symbol;Acc:MGI:1913914]
ENSMUSG00000047284	-0.411528	0.1595	96.8259	127.012	Neurl4	neuralized E3 ubiquitin protein ligase 4 [Source:MGI Symbol;Acc:MGI:1921092]
ENSMUSG00000081111	-0.411443	0.274061	6.76536	9.2133	Gm5913	predicted gene 5913 [Source:MGI Symbol;Acc:MGI:3648292]
ENSMUSG00000060989	-0.411367	0.0754148	63.9772	84.3818	Gm11847	predicted gene 11847 [Source:MGI Symbol;Acc:MGI:3651787]
ENSMUSG00000022698	-0.41126	0.0834574	255.211	337.435	Naa50	N(alpha)-acetyltransferase 50, NatE catalytic subunit [Source:MGI Symbol;Acc:MGI:1919367]
ENSMUSG00000063765	-0.411241	0.510266	1.3228	1.68887	Chadl	chondroadherin-like [Source:MGI Symbol;Acc:MGI:3036284]
ENSMUSG00000022982	-0.411071	0.138515	336.99	439.867	Sod1	superoxide dismutase 1, soluble [Source:MGI Symbol;Acc:MGI:98351]
ENSMUSG00000063273	-0.410909	0.0903644	217.952	287.914	Naa15	N(alpha)-acetyltransferase 15, NatA auxiliary subunit [Source:MGI Symbol;Acc:MGI:1922088]
ENSMUSG00000035164	-0.410861	0.366841	4.46257	5.97212	Zc3h12c	zinc finger CCCH type containing 12C [Source:MGI Symbol;Acc:MGI:3026959]
ENSMUSG00000026656	-0.410832	0.598438	7.23945	9.96422	Fcgr2b	Fc receptor, IgG, low affinity IIb [Source:MGI Symbol;Acc:MGI:95499]
ENSMUSG00000032468	-0.41062	0.0553332	31.7279	42.1677	Armc8	armadillo repeat containing 8 [Source:MGI Symbol;Acc:MGI:1921375]
ENSMUSG00000001440	-0.409774	0.0529139	642.016	853.807	Kpnb1	karyopherin (importin) beta 1 [Source:MGI Symbol;Acc:MGI:107532]
ENSMUSG00000041632	-0.409692	0.0820353	43.6767	57.8087	Mrps27	mitochondrial ribosomal protein S27 [Source:MGI Symbol;Acc:MGI:1919064]
ENSMUSG00000024953	-0.409494	0.0888189	56.1743	74.9229	Prdx5	peroxiredoxin 5 [Source:MGI Symbol;Acc:MGI:1859821]
ENSMUSG00000087371	-0.409489	0.55253	3.44221	4.76219	Gm15541	predicted gene 15541 [Source:MGI Symbol;Acc:MGI:3782989]
ENSMUSG00000017664	-0.409279	0.0541966	38.2153	50.7922	Slc35c2	solute carrier family 35, member C2 [Source:MGI Symbol;Acc:MGI:2385166]
ENSMUSG00000076437	-0.409025	0.0665342	53.547	70.9341	Selenoh	selenoprotein H [Source:MGI Symbol;Acc:MGI:1919907]
ENSMUSG00000004642	-0.408967	0.146042	178.241	234.197	Slbp	stem-loop binding protein [Source:MGI Symbol;Acc:MGI:108402]
ENSMUSG00000089715	-0.408912	0.0405483	69.2658	91.8107	Cbx6	chromobox 6 [Source:MGI Symbol;Acc:MGI:3512628]
ENSMUSG00000020471	-0.408832	0.108614	87.1409	116.245	Pold2	polymerase (DNA directed), delta 2, regulatory subunit [Source:MGI Symbol;Acc:MGI:1097163]
ENSMUSG00000070942	-0.408433	0.348303	3.59753	4.65355	Il1rl2	interleukin 1 receptor-like 2 [Source:MGI Symbol;Acc:MGI:1913107]
ENSMUSG00000033099	-0.408332	0.12769	36.1724	48.0231	Nol12	nucleolar protein 12 [Source:MGI Symbol;Acc:MGI:2146285]
ENSMUSG00000020604	-0.408066	0.299438	4.96044	6.65441	Arsg	arylsulfatase G [Source:MGI Symbol;Acc:MGI:1921258]
ENSMUSG00000022016	-0.408053	0.0676147	72.1932	95.4113	Akap11	A kinase (PRKA) anchor protein 11 [Source:MGI Symbol;Acc:MGI:2684060]
ENSMUSG00000002910	-0.407558	0.210989	17.5356	23.1419	Arrdc2	arrestin domain containing 2 [Source:MGI Symbol;Acc:MGI:1918057]
ENSMUSG00000073434	-0.407487	0.145496	50.6913	66.3165	Wdr90	WD repeat domain 90 [Source:MGI Symbol;Acc:MGI:1921267]
ENSMUSG00000032398	-0.407316	0.371985	9.90203	12.4298	Snapc5	small nuclear RNA activating complex, polypeptide 5 [Source:MGI Symbol;Acc:MGI:1914282]
ENSMUSG00000034773	-0.407278	0.0700533	23.104	30.8113	BC030867	cDNA sequence BC030867 [Source:MGI Symbol;Acc:MGI:2387601]
ENSMUSG00000020576	-0.407252	0.0954274	47.0291	62.0218	Nbas	neuroblastoma amplified sequence [Source:MGI Symbol;Acc:MGI:1918419]
ENSMUSG00000090258	-0.407239	0.420709	21.7006	26.9029	Churc1	churchill domain containing 1 [Source:MGI Symbol;Acc:MGI:1923684]
ENSMUSG00000023940	-0.407137	0.144477	45.8136	60.0751	Sgo1	shugoshin 1 [Source:MGI Symbol;Acc:MGI:1919665]
ENSMUSG00000031333	-0.406865	0.0983852	108.468	142.297	Abcb7	ATP-binding cassette, sub-family B (MDR/TAP), member 7 [Source:MGI Symbol;Acc:MGI:109533]
ENSMUSG00000024856	-0.406685	0.044922	38.8248	51.4152	Cdk2ap2	CDK2-associated protein 2 [Source:MGI Symbol;Acc:MGI:1098779]
ENSMUSG00000024120	-0.406625	0.0661141	159.088	209.539	Lrpprc	leucine-rich PPR-motif containing [Source:MGI Symbol;Acc:MGI:1919666]
ENSMUSG00000028772	-0.406613	0.138827	44.242	58.0851	Zcchc17	zinc finger, CCHC domain containing 17 [Source:MGI Symbol;Acc:MGI:1919955]
ENSMUSG00000029817	-0.40656	0.067104	124.846	166.363	Tra2a	transformer 2 alpha [Source:MGI Symbol;Acc:MGI:1933972]
ENSMUSG00000060862	-0.406414	0.0905086	27.4908	36.1605	Zbtb40	zinc finger and BTB domain containing 40 [Source:MGI Symbol;Acc:MGI:2682254]
ENSMUSG00000060314	-0.406162	0.597799	1.3934	1.7484	Zfp941	zinc finger protein 941 [Source:MGI Symbol;Acc:MGI:3039601]
ENSMUSG00000006412	-0.406137	0.0529139	44.9967	59.6614	Pfdn2	prefoldin 2 [Source:MGI Symbol;Acc:MGI:1276111]
ENSMUSG00000037419	-0.405692	0.107586	75.6881	99.521	Endod1	endonuclease domain containing 1 [Source:MGI Symbol;Acc:MGI:1919196]
ENSMUSG00000075502	-0.405449	0.422834	4.37719	5.84684	Kbtbd6	kelch repeat and BTB (POZ) domain containing 6 [Source:MGI Symbol;Acc:MGI:3643058]
ENSMUSG00000042719	-0.405449	0.138485	142.932	186.404	Naa25	N(alpha)-acetyltransferase 25, NatB auxiliary subunit [Source:MGI Symbol;Acc:MGI:2442563]
ENSMUSG00000028438	-0.405398	0.0621342	32.0039	42.3355	Kif24	kinesin family member 24 [Source:MGI Symbol;Acc:MGI:1918345]
ENSMUSG00000036948	-0.405308	0.109384	100.483	133.253	BC037034	cDNA sequence BC037034 [Source:MGI Symbol;Acc:MGI:2385896]
ENSMUSG00000041801	-0.40507	0.484653	7.55229	10.3095	Phlda3	pleckstrin homology like domain, family A, member 3 [Source:MGI Symbol;Acc:MGI:1351485]
ENSMUSG00000042594	-0.40501	0.0716691	34.0937	45.0828	Sh2b3	SH2B adaptor protein 3 [Source:MGI Symbol;Acc:MGI:893598]
ENSMUSG00000023169	-0.404907	0.0393231	154.944	205.273	Slc38a1	solute carrier family 38, member 1 [Source:MGI Symbol;Acc:MGI:2145895]
ENSMUSG00000004264	-0.404859	0.0807648	438.214	581.578	Phb2	prohibitin 2 [Source:MGI Symbol;Acc:MGI:102520]
ENSMUSG00000021000	-0.404611	0.0665123	151.814	200.441	Mia2	melanoma inhibitory activity 2 [Source:MGI Symbol;Acc:MGI:2159614]
ENSMUSG00000024962	-0.404564	0.0961078	36.4685	48.6989	Vegfb	vascular endothelial growth factor B [Source:MGI Symbol;Acc:MGI:106199]
ENSMUSG00000048109	-0.404514	0.0735233	25.0585	32.9882	Rbm15	RNA binding motif protein 15 [Source:MGI Symbol;Acc:MGI:2443205]
ENSMUSG00000055312	-0.404361	0.561103	1.54917	2.02084	Them7	thioesterase superfamily member 7 [Source:MGI Symbol;Acc:MGI:1921338]
ENSMUSG00000044149	-0.404191	0.0792096	30.7319	40.6089	Nkrf	NF-kappaB repressing factor [Source:MGI Symbol;Acc:MGI:1924536]
ENSMUSG00000074925	-0.404143	0.223849	6.62727	8.70008	Ptar1	protein prenyltransferase alpha subunit repeat containing 1 [Source:MGI Symbol;Acc:MGI:1921875]
ENSMUSG00000030088	-0.404118	0.447281	2.49384	3.43719	Aldh1l1	aldehyde dehydrogenase 1 family, member L1 [Source:MGI Symbol;Acc:MGI:1340024]
ENSMUSG00000024896	-0.404071	0.204082	488.487	630.736	Minpp1	multiple inositol polyphosphate histidine phosphatase 1 [Source:MGI Symbol;Acc:MGI:1336159]
ENSMUSG00000056076	-0.404003	0.0725053	557.674	736.142	Eif3b	eukaryotic translation initiation factor 3, subunit B [Source:MGI Symbol;Acc:MGI:106478]
ENSMUSG00000090877	-0.403992	0.633556	112.931	166.247	Hspa1b	heat shock protein 1B [Source:MGI Symbol;Acc:MGI:99517]
ENSMUSG00000036390	-0.403937	0.0798594	48.3774	63.8399	Gadd45a	growth arrest and DNA-damage-inducible 45 alpha [Source:MGI Symbol;Acc:MGI:107799]
ENSMUSG00000047347	-0.403717	0.445603	3.25507	4.46882	Tdg-ps	thymine DNA glycosylase, pseudogene [Source:MGI Symbol;Acc:MGI:3645587]
ENSMUSG00000030045	-0.403708	0.204054	34.7837	46.0487	Mrpl19	mitochondrial ribosomal protein L19 [Source:MGI Symbol;Acc:MGI:1926274]
ENSMUSG00000023235	-0.403666	0.376709	2.60713	3.44095	Ccl25	chemokine (C-C motif) ligand 25 [Source:MGI Symbol;Acc:MGI:1099448]
ENSMUSG00000031816	-0.403589	0.0924532	22.1548	29.1744	Mthfsd	methenyltetrahydrofolate synthetase domain containing [Source:MGI Symbol;Acc:MGI:2679252]
ENSMUSG00000046580	-0.403547	0.496647	5.45897	7.00585	Gm7862	predicted gene 7862 [Source:MGI Symbol;Acc:MGI:3648002]
ENSMUSG00000035828	-0.403492	0.143876	20.4559	27.0077	Pim3	proviral integration site 3 [Source:MGI Symbol;Acc:MGI:1355297]
ENSMUSG00000029623	-0.403353	0.0705088	129.643	171.858	Pdap1	PDGFA associated protein 1 [Source:MGI Symbol;Acc:MGI:2448536]
ENSMUSG00000026858	-0.403287	0.0866601	28.1211	37.3931	Miga2	mitoguardin 2 [Source:MGI Symbol;Acc:MGI:1922035]
ENSMUSG00000021326	-0.402831	0.0371546	132.588	175.263	Trim27	tripartite motif-containing 27 [Source:MGI Symbol;Acc:MGI:97904]
ENSMUSG00000021266	-0.402236	0.0705088	100.054	132.888	Wars	tryptophanyl-tRNA synthetase [Source:MGI Symbol;Acc:MGI:104630]
ENSMUSG00000035150	-0.401827	0.144025	495.742	644.71	Eif2s3x	eukaryotic translation initiation factor 2, subunit 3, structural gene X-linked [Source:MGI Symbol;Acc:MGI:1349431]
ENSMUSG00000059552	-0.401401	0.0500912	268.492	355.12	Trp53	transformation related protein 53 [Source:MGI Symbol;Acc:MGI:98834]
ENSMUSG00000074576	-0.401004	0.152073	13.2766	17.3425	Mocs3	molybdenum cofactor synthesis 3 [Source:MGI Symbol;Acc:MGI:1916622]
ENSMUSG00000025041	-0.40054	0.0743902	144.502	189.427	Nt5c2	5'-nucleotidase, cytosolic II [Source:MGI Symbol;Acc:MGI:2178563]
ENSMUSG00000057113	-0.400005	0.148893	1840.19	2390.62	Npm1	nucleophosmin 1 [Source:MGI Symbol;Acc:MGI:106184]
ENSMUSG00000031023	-0.399707	0.138515	19.1319	25.1399	Akip1	A kinase (PRKA) interacting protein 1 [Source:MGI Symbol;Acc:MGI:3041226]
ENSMUSG00000029198	-0.399577	0.143124	63.6073	82.8941	Grpel1	GrpE-like 1, mitochondrial [Source:MGI Symbol;Acc:MGI:1334417]
ENSMUSG00000021810	-0.399568	0.0533076	98.5385	130.305	Ecd	ecdysoneless cell cycle regulator [Source:MGI Symbol;Acc:MGI:1917851]
ENSMUSG00000023156	-0.39956	0.0896247	47.0877	62.109	Rpp14	ribonuclease P 14 subunit [Source:MGI Symbol;Acc:MGI:1914303]
ENSMUSG00000038010	-0.399147	0.454363	2.16655	2.7693	Ccdc138	coiled-coil domain containing 138 [Source:MGI Symbol;Acc:MGI:1923388]
ENSMUSG00000027932	-0.39913	0.640866	2.18768	2.5013	Slc27a3	solute carrier family 27 (fatty acid transporter), member 3 [Source:MGI Symbol;Acc:MGI:1347358]
ENSMUSG00000006715	-0.398917	0.193341	76.7756	99.0144	Gmnn	geminin [Source:MGI Symbol;Acc:MGI:1927344]
ENSMUSG00000064360	-0.398897	0.0705088	287.622	378.335	mt-Nd3	mitochondrially encoded NADH dehydrogenase 3 [Source:MGI Symbol;Acc:MGI:102499]
ENSMUSG00000038180	-0.398806	0.4306	2.37527	3.12368	Spag4	sperm associated antigen 4 [Source:MGI Symbol;Acc:MGI:2444120]
ENSMUSG00000030759	-0.398761	0.140232	114.486	149.77	Far1	fatty acyl CoA reductase 1 [Source:MGI Symbol;Acc:MGI:1914670]
ENSMUSG00000086584	-0.398753	0.765909	1.45467	1.39626	Gm12002	predicted gene 12002 [Source:MGI Symbol;Acc:MGI:3651521]
ENSMUSG00000059842	-0.39875	0.221764	9.23251	12.0969	Zfp341	zinc finger protein 341 [Source:MGI Symbol;Acc:MGI:2682937]
ENSMUSG00000070461	-0.398513	0.632004	1.26755	1.4646	9230112E08Rik	RIKEN cDNA 9230112E08 gene [Source:MGI Symbol;Acc:MGI:2444774]
ENSMUSG00000026311	-0.398431	0.0786107	38.054	50.1109	Asb1	ankyrin repeat and SOCS box-containing 1 [Source:MGI Symbol;Acc:MGI:1929735]
ENSMUSG00000025940	-0.397747	0.0777849	46.5166	61.0427	Tmem70	transmembrane protein 70 [Source:MGI Symbol;Acc:MGI:1915068]
ENSMUSG00000029560	-0.397633	0.132103	16.138	21.2621	Snx8	sorting nexin 8 [Source:MGI Symbol;Acc:MGI:2443816]
ENSMUSG00000023147	-0.397506	0.0859191	18.1364	23.87	Wrb	tryptophan rich basic protein [Source:MGI Symbol;Acc:MGI:2136882]
ENSMUSG00000028961	-0.397494	0.0681513	145.628	191.033	Pgd	phosphogluconate dehydrogenase [Source:MGI Symbol;Acc:MGI:97553]
ENSMUSG00000042487	-0.397478	0.0654309	46.888	61.72	Leo1	Leo1, Paf1/RNA polymerase II complex component [Source:MGI Symbol;Acc:MGI:2685031]
ENSMUSG00000044795	-0.397424	0.210043	11.9498	15.3586	Cyb5d1	cytochrome b5 domain containing 1 [Source:MGI Symbol;Acc:MGI:2685586]
ENSMUSG00000026814	-0.397385	0.0561307	132.504	175.014	Eng	endoglin [Source:MGI Symbol;Acc:MGI:95392]
ENSMUSG00000022802	-0.397009	0.499059	4.64612	5.68693	Lmln	leishmanolysin-like (metallopeptidase M8 family) [Source:MGI Symbol;Acc:MGI:2444736]
ENSMUSG00000003153	-0.396757	0.0627529	58.2648	76.4849	Slc2a3	solute carrier family 2 (facilitated glucose transporter), member 3 [Source:MGI Symbol;Acc:MGI:95757]
ENSMUSG00000033475	-0.396724	0.0684044	89.7095	118.52	Tomm6	translocase of outer mitochondrial membrane 6 [Source:MGI Symbol;Acc:MGI:1913369]
ENSMUSG00000023110	-0.396411	0.0568772	122.251	161.259	Prmt5	protein arginine N-methyltransferase 5 [Source:MGI Symbol;Acc:MGI:1351645]
ENSMUSG00000059674	-0.3964	0.590702	3.80101	4.43935	Cdh24	cadherin-like 24 [Source:MGI Symbol;Acc:MGI:1928330]
ENSMUSG00000021275	-0.396342	0.1387	20.0085	26.2439	Tecpr2	tectonin beta-propeller repeat containing 2 [Source:MGI Symbol;Acc:MGI:2144865]
ENSMUSG00000037331	-0.396208	0.0553332	434.424	573.538	Larp1	La ribonucleoprotein domain family, member 1 [Source:MGI Symbol;Acc:MGI:1890165]
ENSMUSG00000055319	-0.396201	0.109196	126.912	165.201	Sec23ip	Sec23 interacting protein [Source:MGI Symbol;Acc:MGI:2450915]
ENSMUSG00000041949	-0.396149	0.097292	19.5686	25.9463	Tango6	transport and golgi organization 6 [Source:MGI Symbol;Acc:MGI:2142786]
ENSMUSG00000037470	-0.396057	0.0343641	116.546	153.308	Uggt1	UDP-glucose glycoprotein glucosyltransferase 1 [Source:MGI Symbol;Acc:MGI:2443162]
ENSMUSG00000043648	-0.39585	0.374194	4.25339	5.45917	Pld6	phospholipase D family, member 6 [Source:MGI Symbol;Acc:MGI:2687283]
ENSMUSG00000022244	-0.395265	0.262481	6.29193	8.25067	Amacr	alpha-methylacyl-CoA racemase [Source:MGI Symbol;Acc:MGI:1098273]
ENSMUSG00000028456	-0.395167	0.573906	2.87385	3.5918	Unc13b	unc-13 homolog B (C. elegans) [Source:MGI Symbol;Acc:MGI:1342278]
ENSMUSG00000031897	-0.395134	0.0682971	37.3727	49.0205	Psmb10	proteasome (prosome, macropain) subunit, beta type 10 [Source:MGI Symbol;Acc:MGI:1096380]
ENSMUSG00000021607	-0.395011	0.113042	56.5712	73.7602	Mrpl36	mitochondrial ribosomal protein L36 [Source:MGI Symbol;Acc:MGI:2137228]
ENSMUSG00000047554	-0.394829	0.103546	37.7618	49.6077	Tmem41b	transmembrane protein 41B [Source:MGI Symbol;Acc:MGI:1289225]
ENSMUSG00000031386	-0.394469	0.0492526	465.046	610.314	Hcfc1	host cell factor C1 [Source:MGI Symbol;Acc:MGI:105942]
ENSMUSG00000024742	-0.394149	0.263876	197.425	250.807	Fen1	flap structure specific endonuclease 1 [Source:MGI Symbol;Acc:MGI:102779]
ENSMUSG00000029730	-0.394082	0.198039	512.74	657.198	Mcm7	minichromosome maintenance complex component 7 [Source:MGI Symbol;Acc:MGI:1298398]
ENSMUSG00000069844	-0.394052	0.136041	15.7393	20.6156	Sco1	SCO1 cytochrome c oxidase assembly protein [Source:MGI Symbol;Acc:MGI:106362]
ENSMUSG00000028345	-0.393827	0.148407	74.9452	97.0838	Tex10	testis expressed gene 10 [Source:MGI Symbol;Acc:MGI:1344413]
ENSMUSG00000031891	-0.393758	0.548642	1.07631	1.40579	Hsd11b2	hydroxysteroid 11-beta dehydrogenase 2 [Source:MGI Symbol;Acc:MGI:104720]
ENSMUSG00000038046	-0.393739	0.185375	22.1948	28.9865	Mrm3	mitochondrial rRNA methyltransferase 3 [Source:MGI Symbol;Acc:MGI:1914640]
ENSMUSG00000061589	-0.393603	0.140657	165.642	216.477	Dot1l	DOT1-like, histone H3 methyltransferase (S. cerevisiae) [Source:MGI Symbol;Acc:MGI:2143886]
ENSMUSG00000039942	-0.393321	0.0891915	17.6577	23.1632	Ptger4	prostaglandin E receptor 4 (subtype EP4) [Source:MGI Symbol;Acc:MGI:104311]
ENSMUSG00000020167	-0.39324	0.0461835	314.594	413.434	Tcf3	transcription factor 3 [Source:MGI Symbol;Acc:MGI:98510]
ENSMUSG00000045751	-0.393207	0.054086	66.374	87.1058	Mms22l	MMS22-like, DNA repair protein [Source:MGI Symbol;Acc:MGI:2684980]
ENSMUSG00000056209	-0.393101	0.0711721	129.27	169.665	Npm3	nucleoplasmin 3 [Source:MGI Symbol;Acc:MGI:894653]
ENSMUSG00000024807	-0.393027	0.0719069	53.6497	70.215	Syvn1	synovial apoptosis inhibitor 1, synoviolin [Source:MGI Symbol;Acc:MGI:1921376]
ENSMUSG00000043346	-0.392585	0.543152	3.96395	4.75872	Gm6741	predicted gene 6741 [Source:MGI Symbol;Acc:MGI:3643504]
ENSMUSG00000024525	-0.392416	0.167889	28.1303	36.2582	Impa2	inositol (myo)-1(or 4)-monophosphatase 2 [Source:MGI Symbol;Acc:MGI:2149728]
ENSMUSG00000073131	-0.392231	0.0798594	47.1453	61.812	Vma21	VMA21 vacuolar H+-ATPase homolog (S. cerevisiae) [Source:MGI Symbol;Acc:MGI:1914298]
ENSMUSG00000090164	-0.392223	0.538646	8.65368	11.5765	BC035044	cDNA sequence BC035044 [Source:MGI Symbol;Acc:MGI:2448540]
ENSMUSG00000055188	-0.392091	0.698431	0.975909	1.25467	Rbm3os	RNA binding motif protein 3, opposite strand [Source:MGI Symbol;Acc:MGI:1917476]
ENSMUSG00000025134	-0.392011	0.049606	152.015	199.434	Alyref	Aly/REF export factor [Source:MGI Symbol;Acc:MGI:1341044]
ENSMUSG00000026104	-0.391905	0.188076	65.8542	86.6217	Stat1	signal transducer and activator of transcription 1 [Source:MGI Symbol;Acc:MGI:103063]
ENSMUSG00000032869	-0.391339	0.0896261	67.2772	88.2074	Psmf1	proteasome (prosome, macropain) inhibitor subunit 1 [Source:MGI Symbol;Acc:MGI:1346072]
ENSMUSG00000018428	-0.391317	0.0461835	59.712	78.2432	Akap1	A kinase (PRKA) anchor protein 1 [Source:MGI Symbol;Acc:MGI:104729]
ENSMUSG00000020549	-0.391258	0.072371	87.0071	114.282	Elac2	elaC ribonuclease Z 2 [Source:MGI Symbol;Acc:MGI:1890496]
ENSMUSG00000051220	-0.39121	0.193912	55.2393	71.7779	Ercc6l	excision repair cross-complementing rodent repair deficiency complementation group 6 like [Source:MGI Symbol;Acc:MGI:2654144]
ENSMUSG00000033751	-0.391013	0.0952055	47.2592	62.0291	Gadd45gip1	growth arrest and DNA-damage-inducible, gamma interacting protein 1 [Source:MGI Symbol;Acc:MGI:1914947]
ENSMUSG00000020176	-0.390369	0.0476297	93.1915	122.327	Grb10	growth factor receptor bound protein 10 [Source:MGI Symbol;Acc:MGI:103232]
ENSMUSG00000035285	-0.390273	0.500837	1.11744	1.45708	Nat14	N-acetyltransferase 14 [Source:MGI Symbol;Acc:MGI:3039561]
ENSMUSG00000027610	-0.390163	0.144442	27.8786	36.6477	Gss	glutathione synthetase [Source:MGI Symbol;Acc:MGI:95852]
ENSMUSG00000089679	-0.390109	0.584478	1.14045	1.50746	Gm16299	predicted gene 16299 [Source:MGI Symbol;Acc:MGI:3826539]
ENSMUSG00000029175	-0.390051	0.114547	16.0598	21.0316	Slc35f6	solute carrier family 35, member F6 [Source:MGI Symbol;Acc:MGI:1922169]
ENSMUSG00000070327	-0.390037	0.115552	337.729	445.313	Rnf213	ring finger protein 213 [Source:MGI Symbol;Acc:MGI:1289196]
ENSMUSG00000005672	-0.389854	0.129268	315.641	418.77	Kit	KIT proto-oncogene receptor tyrosine kinase [Source:MGI Symbol;Acc:MGI:96677]
ENSMUSG00000051396	-0.389707	0.146582	122.982	159.27	Gm45902	predicted gene 45902 [Source:MGI Symbol;Acc:MGI:5805017]
ENSMUSG00000062248	-0.389676	0.12795	120.518	155.914	Cks2	CDC28 protein kinase regulatory subunit 2 [Source:MGI Symbol;Acc:MGI:1913447]
ENSMUSG00000000088	-0.389515	0.0903093	114.332	149.413	Cox5a	cytochrome c oxidase subunit Va [Source:MGI Symbol;Acc:MGI:88474]
ENSMUSG00000054717	-0.389489	0.0442395	370.342	484.748	Hmgb2	high mobility group box 2 [Source:MGI Symbol;Acc:MGI:96157]
ENSMUSG00000062175	-0.389185	0.0812118	24.8024	32.3509	Tgif2	TGFB-induced factor homeobox 2 [Source:MGI Symbol;Acc:MGI:1915299]
ENSMUSG00000061533	-0.389058	0.235871	70.6816	90.8502	Cep128	centrosomal protein 128 [Source:MGI Symbol;Acc:MGI:1922466]
ENSMUSG00000025421	-0.388843	0.06336	33.9971	44.5319	Hdhd2	haloacid dehalogenase-like hydrolase domain containing 2 [Source:MGI Symbol;Acc:MGI:1924237]
ENSMUSG00000035142	-0.388187	0.269936	8.56109	11.2209	Nubpl	nucleotide binding protein-like [Source:MGI Symbol;Acc:MGI:1924076]
ENSMUSG00000031578	-0.387873	0.142241	96.4589	124.937	Mak16	MAK16 homolog [Source:MGI Symbol;Acc:MGI:1915170]
ENSMUSG00000048327	-0.387774	0.148191	84.2868	108.532	Ckap2l	cytoskeleton associated protein 2-like [Source:MGI Symbol;Acc:MGI:1917716]
ENSMUSG00000056305	-0.387381	0.153614	105.822	137.628	Usp39	ubiquitin specific peptidase 39 [Source:MGI Symbol;Acc:MGI:107622]
ENSMUSG00000006705	-0.387307	0.0697877	37.7505	49.4129	Pknox1	Pbx/knotted 1 homeobox [Source:MGI Symbol;Acc:MGI:1201409]
ENSMUSG00000032661	-0.386614	0.467781	14.0423	18.5294	Oas3	2'-5' oligoadenylate synthetase 3 [Source:MGI Symbol;Acc:MGI:2180850]
ENSMUSG00000073910	-0.386555	0.263691	6.45075	8.44242	Mob3b	MOB kinase activator 3B [Source:MGI Symbol;Acc:MGI:2664539]
ENSMUSG00000029036	-0.386504	0.0624333	152.594	200.242	Atad3a	ATPase family, AAA domain containing 3A [Source:MGI Symbol;Acc:MGI:1919214]
ENSMUSG00000087672	-0.386436	0.618515	1.6683	2.1228	Gm15122	predicted gene 15122 [Source:MGI Symbol;Acc:MGI:3705268]
ENSMUSG00000004460	-0.386377	0.133821	95.5651	126.001	Dnajb11	DnaJ heat shock protein family (Hsp40) member B11 [Source:MGI Symbol;Acc:MGI:1915088]
ENSMUSG00000063694	-0.386185	0.150368	113.257	146.993	Cycs	cytochrome c, somatic [Source:MGI Symbol;Acc:MGI:88578]
ENSMUSG00000028643	-0.38601	0.144477	52.2646	67.4301	Svbp	small vasohibin binding protein [Source:MGI Symbol;Acc:MGI:1916466]
ENSMUSG00000041035	-0.385974	0.0947924	15.8278	20.746	Gm17018	predicted gene 17018 [Source:MGI Symbol;Acc:MGI:4820566]
ENSMUSG00000028273	-0.385712	0.0746904	22.9339	30.0864	Pdlim5	PDZ and LIM domain 5 [Source:MGI Symbol;Acc:MGI:1927489]
ENSMUSG00000022814	-0.385598	0.171666	138.984	180.577	Umps	uridine monophosphate synthetase [Source:MGI Symbol;Acc:MGI:1298388]
ENSMUSG00000033961	-0.385206	0.156881	10.9708	14.2006	Zfp446	zinc finger protein 446 [Source:MGI Symbol;Acc:MGI:2442185]
ENSMUSG00000035202	-0.385131	0.3092	442.231	553.053	Lars2	leucyl-tRNA synthetase, mitochondrial [Source:MGI Symbol;Acc:MGI:2142973]
ENSMUSG00000034462	-0.385113	0.636985	6.43767	6.8981	Pkd2	polycystic kidney disease 2 [Source:MGI Symbol;Acc:MGI:1099818]
ENSMUSG00000061479	-0.385076	0.0852648	119.607	157.338	Snrpa	small nuclear ribonucleoprotein polypeptide A [Source:MGI Symbol;Acc:MGI:1855690]
ENSMUSG00000048351	-0.384894	0.090306	16.179	21.0577	Coa7	cytochrome c oxidase assembly factor 7 [Source:MGI Symbol;Acc:MGI:1917143]
ENSMUSG00000023967	-0.384653	0.159429	34.5159	45.4151	Mrps18a	mitochondrial ribosomal protein S18A [Source:MGI Symbol;Acc:MGI:1915815]
ENSMUSG00000028973	-0.384564	0.0672767	64.8475	84.9329	Abcb8	ATP-binding cassette, sub-family B (MDR/TAP), member 8 [Source:MGI Symbol;Acc:MGI:1351667]
ENSMUSG00000075284	-0.38431	0.187639	29.0104	37.1972	Wipf1	WAS/WASL interacting protein family, member 1 [Source:MGI Symbol;Acc:MGI:2178801]
ENSMUSG00000057421	-0.384208	0.0541714	89.6231	116.812	Las1l	LAS1-like (S. cerevisiae) [Source:MGI Symbol;Acc:MGI:1923380]
ENSMUSG00000017778	-0.384064	0.139744	107.759	138.78	Cox7c	cytochrome c oxidase subunit VIIc [Source:MGI Symbol;Acc:MGI:103226]
ENSMUSG00000020546	-0.383961	0.230766	12.9441	16.4269	Stxbp4	syntaxin binding protein 4 [Source:MGI Symbol;Acc:MGI:1342296]
ENSMUSG00000083097	-0.383429	0.184985	24.8994	32.7004	Gm14494	predicted gene 14494 [Source:MGI Symbol;Acc:MGI:3704210]
ENSMUSG00000036752	-0.383391	0.123609	555.198	716.932	Tubb4b	tubulin, beta 4B class IVB [Source:MGI Symbol;Acc:MGI:1915472]
ENSMUSG00000021213	-0.383372	0.217384	6.86649	8.9026	Akr1c13	aldo-keto reductase family 1, member C13 [Source:MGI Symbol;Acc:MGI:1351662]
ENSMUSG00000000759	-0.383356	0.0790683	113.929	147.653	Tubgcp3	tubulin, gamma complex associated protein 3 [Source:MGI Symbol;Acc:MGI:2183752]
ENSMUSG00000037949	-0.383297	0.671738	2.19663	2.69265	Ano10	anoctamin 10 [Source:MGI Symbol;Acc:MGI:2143103]
ENSMUSG00000026309	-0.383134	0.072371	65.0951	85.116	Ilkap	integrin-linked kinase-associated serine/threonine phosphatase 2C [Source:MGI Symbol;Acc:MGI:1914694]
ENSMUSG00000016554	-0.38313	0.0888086	277.647	364.789	Eif3d	eukaryotic translation initiation factor 3, subunit D [Source:MGI Symbol;Acc:MGI:1933181]
ENSMUSG00000029535	-0.383009	0.0865771	25.694	33.4946	Triap1	TP53 regulated inhibitor of apoptosis 1 [Source:MGI Symbol;Acc:MGI:1916326]
ENSMUSG00000038489	-0.382904	0.103156	40.1453	52.5192	Polr2l	polymerase (RNA) II (DNA directed) polypeptide L [Source:MGI Symbol;Acc:MGI:1913741]
ENSMUSG00000057342	-0.382852	0.0976888	42.5977	55.2173	Sphk2	sphingosine kinase 2 [Source:MGI Symbol;Acc:MGI:1861380]
ENSMUSG00000021650	-0.382845	0.173493	48.6915	63.0739	Ptcd2	pentatricopeptide repeat domain 2 [Source:MGI Symbol;Acc:MGI:1916177]
ENSMUSG00000082894	-0.38259	0.541194	4.67035	6.12551	Gm6480	predicted pseudogene 6480 [Source:MGI Symbol;Acc:MGI:3647765]
ENSMUSG00000025792	-0.382527	0.0778928	37.512	49.0375	Slc25a10	solute carrier family 25 (mitochondrial carrier, dicarboxylate transporter), member 10 [Source:MGI Symbol;Acc:MGI:1353497]
ENSMUSG00000022346	-0.382263	0.0556632	300.609	390.78	Myc	myelocytomatosis oncogene [Source:MGI Symbol;Acc:MGI:97250]
ENSMUSG00000001175	-0.382205	0.104931	253.465	327.615	Calm1	calmodulin 1 [Source:MGI Symbol;Acc:MGI:88251]
ENSMUSG00000022538	-0.38194	0.0765411	79.776	103.91	Lsg1	large 60S subunit nuclear export GTPase 1 [Source:MGI Symbol;Acc:MGI:107236]
ENSMUSG00000028069	-0.381721	0.169505	58.0924	74.8457	Gpatch4	G patch domain containing 4 [Source:MGI Symbol;Acc:MGI:1913864]
ENSMUSG00000003808	-0.38163	0.0442395	152.098	198.424	Farsa	phenylalanyl-tRNA synthetase, alpha subunit [Source:MGI Symbol;Acc:MGI:1913840]
ENSMUSG00000041974	-0.381619	0.154983	33.2202	43.1642	Spidr	scaffolding protein involved in DNA repair [Source:MGI Symbol;Acc:MGI:1924834]
ENSMUSG00000022556	-0.381508	0.0614835	58.8128	76.4776	Hsf1	heat shock factor 1 [Source:MGI Symbol;Acc:MGI:96238]
ENSMUSG00000031971	-0.381284	0.127864	14.2804	18.7265	Ccsap	centriole, cilia and spindle associated protein [Source:MGI Symbol;Acc:MGI:1920670]
ENSMUSG00000061104	-0.381007	0.120498	128.933	166.809	Sap18b	Sin3-associated polypeptide 18B [Source:MGI Symbol;Acc:MGI:3704317]
ENSMUSG00000039509	-0.380697	0.0810594	110.411	143.01	Nup133	nucleoporin 133 [Source:MGI Symbol;Acc:MGI:2442620]
ENSMUSG00000035455	-0.38064	0.212059	111.652	141.864	Fignl1	fidgetin-like 1 [Source:MGI Symbol;Acc:MGI:1890648]
ENSMUSG00000081471	-0.380448	0.578303	5.90761	7.16758	Gm14735	predicted gene 14735 [Source:MGI Symbol;Acc:MGI:3705690]
ENSMUSG00000021965	-0.38022	0.09938	27.0452	35.1495	Ska3	spindle and kinetochore associated complex subunit 3 [Source:MGI Symbol;Acc:MGI:3041235]
ENSMUSG00000038335	-0.380113	0.15959	146.346	187.053	Tsr1	TSR1 20S rRNA accumulation [Source:MGI Symbol;Acc:MGI:2144566]
ENSMUSG00000062825	-0.380111	0.0442395	679.431	883.867	Actg1	actin, gamma, cytoplasmic 1 [Source:MGI Symbol;Acc:MGI:87906]
ENSMUSG00000024844	-0.37992	0.0611189	151.17	196.781	Banf1	barrier to autointegration factor 1 [Source:MGI Symbol;Acc:MGI:1346330]
ENSMUSG00000022779	-0.379876	0.0794334	81.1585	105.243	Top3b	topoisomerase (DNA) III beta [Source:MGI Symbol;Acc:MGI:1333803]
ENSMUSG00000009013	-0.379853	0.171262	157.137	204.343	Dynll1	dynein light chain LC8-type 1 [Source:MGI Symbol;Acc:MGI:1861457]
ENSMUSG00000081485	-0.379562	0.28609	13.4609	17.244	Gm12338	predicted gene 12338 [Source:MGI Symbol;Acc:MGI:3650622]
ENSMUSG00000028433	-0.37956	0.0537963	244.617	319.057	Ubap2	ubiquitin-associated protein 2 [Source:MGI Symbol;Acc:MGI:1916176]
ENSMUSG00000027395	-0.37945	0.0798594	125.757	164.14	Polr1b	polymerase (RNA) I polypeptide B [Source:MGI Symbol;Acc:MGI:108014]
ENSMUSG00000052488	-0.379444	0.0524745	144.681	188.588	Cherp	calcium homeostasis endoplasmic reticulum protein [Source:MGI Symbol;Acc:MGI:106417]
ENSMUSG00000035215	-0.379367	0.148539	58.6774	75.3937	Lsm7	LSM7 homolog, U6 small nuclear RNA and mRNA degradation associated [Source:MGI Symbol;Acc:MGI:1913344]
ENSMUSG00000069272	-0.379169	0.640591	1.73308	2.40651	Hist1h2ae	histone cluster 1, H2ae [Source:MGI Symbol;Acc:MGI:2448290]
ENSMUSG00000022855	-0.379094	0.0502025	82.3463	107.134	Senp2	SUMO/sentrin specific peptidase 2 [Source:MGI Symbol;Acc:MGI:1923076]
ENSMUSG00000034930	-0.37904	0.596689	1.27921	1.62967	Rtkn	rhotekin [Source:MGI Symbol;Acc:MGI:107371]
ENSMUSG00000030528	-0.379026	0.0474347	117.816	153.025	Blm	Bloom syndrome, RecQ like helicase [Source:MGI Symbol;Acc:MGI:1328362]
ENSMUSG00000030521	-0.37902	0.221764	72.7257	92.5398	Mphosph10	M-phase phosphoprotein 10 (U3 small nucleolar ribonucleoprotein) [Source:MGI Symbol;Acc:MGI:1915223]
ENSMUSG00000016619	-0.378843	0.0962322	157.43	203.837	Nup50	nucleoporin 50 [Source:MGI Symbol;Acc:MGI:1351502]
ENSMUSG00000030615	-0.378832	0.148893	12.0515	15.6709	Tmem126a	transmembrane protein 126A [Source:MGI Symbol;Acc:MGI:1913521]
ENSMUSG00000021666	-0.378576	0.0633452	66.7855	86.7526	Gfm2	G elongation factor, mitochondrial 2 [Source:MGI Symbol;Acc:MGI:2444783]
ENSMUSG00000028322	-0.378388	0.140372	53.5601	69.3575	Exosc3	exosome component 3 [Source:MGI Symbol;Acc:MGI:1913612]
ENSMUSG00000027339	-0.378155	0.579741	13.7448	16.7163	Rassf2	Ras association (RalGDS/AF-6) domain family member 2 [Source:MGI Symbol;Acc:MGI:2442060]
ENSMUSG00000039756	-0.378139	0.097873	88.028	114.368	Dnttip2	deoxynucleotidyltransferase, terminal, interacting protein 2 [Source:MGI Symbol;Acc:MGI:1923173]
ENSMUSG00000002835	-0.378133	0.0834952	110.831	144.547	Chaf1a	chromatin assembly factor 1, subunit A (p150) [Source:MGI Symbol;Acc:MGI:1351331]
ENSMUSG00000024118	-0.377987	0.0844342	21.91	28.3691	Tedc2	tubulin epsilon and delta complex 2 [Source:MGI Symbol;Acc:MGI:1919266]
ENSMUSG00000029911	-0.377943	0.127724	55.6398	71.9312	Ssbp1	single-stranded DNA binding protein 1 [Source:MGI Symbol;Acc:MGI:1920040]
ENSMUSG00000022706	-0.37794	0.128567	34.1151	44.2371	Mrpl40	mitochondrial ribosomal protein L40 [Source:MGI Symbol;Acc:MGI:1332635]
ENSMUSG00000084166	-0.377682	0.673441	1.1673	1.42306	Gm6451	predicted gene 6451 [Source:MGI Symbol;Acc:MGI:3648305]
ENSMUSG00000027002	-0.377488	0.143734	56.8227	73.9662	Nckap1	NCK-associated protein 1 [Source:MGI Symbol;Acc:MGI:1355333]
ENSMUSG00000034205	-0.377071	0.591839	1.4347	1.9067	Loxl2	lysyl oxidase-like 2 [Source:MGI Symbol;Acc:MGI:2137913]
ENSMUSG00000017221	-0.377069	0.0954274	242.406	317.615	Psmd3	proteasome (prosome, macropain) 26S subunit, non-ATPase, 3 [Source:MGI Symbol;Acc:MGI:98858]
ENSMUSG00000064120	-0.376936	0.0692196	51.9563	67.8133	Mocs1	molybdenum cofactor synthesis 1 [Source:MGI Symbol;Acc:MGI:1928904]
ENSMUSG00000008090	-0.376898	0.105717	21.5889	28.3121	Fgfrl1	fibroblast growth factor receptor-like 1 [Source:MGI Symbol;Acc:MGI:2150920]
ENSMUSG00000030007	-0.37679	0.153609	456.549	586.47	Cct7	chaperonin containing Tcp1, subunit 7 (eta) [Source:MGI Symbol;Acc:MGI:107184]
ENSMUSG00000028927	-0.376789	0.464858	2.92304	3.78665	Padi2	peptidyl arginine deiminase, type II [Source:MGI Symbol;Acc:MGI:1338892]
ENSMUSG00000013418	-0.376544	0.518271	1.60867	2.01238	B4galnt2	beta-1,4-N-acetyl-galactosaminyl transferase 2 [Source:MGI Symbol;Acc:MGI:1342058]
ENSMUSG00000025377	-0.376492	0.244174	16.6503	21.3068	Tepsin	TEPSIN, adaptor related protein complex 4 accessory protein [Source:MGI Symbol;Acc:MGI:1926027]
ENSMUSG00000037896	-0.37649	0.0463652	188.017	244.255	Rcor1	REST corepressor 1 [Source:MGI Symbol;Acc:MGI:106340]
ENSMUSG00000048949	-0.376347	0.111002	39.7555	51.8215	Gm6206	predicted pseudogene 6206 [Source:MGI Symbol;Acc:MGI:3644890]
ENSMUSG00000005370	-0.376289	0.125397	171.635	220.047	Msh6	mutS homolog 6 [Source:MGI Symbol;Acc:MGI:1343961]
ENSMUSG00000035266	-0.376048	0.120169	36.1983	47.298	Helq	helicase, POLQ-like [Source:MGI Symbol;Acc:MGI:2176740]
ENSMUSG00000024273	-0.375833	0.111802	14.6578	19.0879	2700062C07Rik	RIKEN cDNA 2700062C07 gene [Source:MGI Symbol;Acc:MGI:1915296]
ENSMUSG00000033845	-0.375802	0.175459	73.6139	94.6512	Mrpl15	mitochondrial ribosomal protein L15 [Source:MGI Symbol;Acc:MGI:1351639]
ENSMUSG00000015377	-0.375701	0.349682	13.7711	17.2171	Dennd6b	DENN/MADD domain containing 6B [Source:MGI Symbol;Acc:MGI:1916690]
ENSMUSG00000021193	-0.375409	0.174975	329.693	419.338	Pitrm1	pitrilysin metallepetidase 1 [Source:MGI Symbol;Acc:MGI:1916867]
ENSMUSG00000037410	-0.375392	0.127804	84.8556	109.95	Tbc1d2b	TBC1 domain family, member 2B [Source:MGI Symbol;Acc:MGI:1914266]
ENSMUSG00000036639	-0.375251	0.143702	23.4058	30.2836	Nudt1	nudix (nucleoside diphosphate linked moiety X)-type motif 1 [Source:MGI Symbol;Acc:MGI:109280]
ENSMUSG00000039483	-0.375006	0.0615525	41.0915	53.4423	Asb6	ankyrin repeat and SOCS box-containing 6 [Source:MGI Symbol;Acc:MGI:1919573]
ENSMUSG00000025742	-0.374453	0.0568772	56.7724	73.5562	Prps2	phosphoribosyl pyrophosphate synthetase 2 [Source:MGI Symbol;Acc:MGI:97776]
ENSMUSG00000029705	-0.374366	0.089829	118.335	153.971	Cux1	cut-like homeobox 1 [Source:MGI Symbol;Acc:MGI:88568]
ENSMUSG00000042709	-0.374365	0.0624546	37.6806	48.8282	Atpaf2	ATP synthase mitochondrial F1 complex assembly factor 2 [Source:MGI Symbol;Acc:MGI:2180561]
ENSMUSG00000041936	-0.374271	0.230958	24.9181	32.1321	Agrn	agrin [Source:MGI Symbol;Acc:MGI:87961]
ENSMUSG00000022377	-0.374199	0.105423	214.281	275.08	Asap1	ArfGAP with SH3 domain, ankyrin repeat and PH domain1 [Source:MGI Symbol;Acc:MGI:1342335]
ENSMUSG00000031691	-0.37409	0.0661141	126.378	163.59	Tnpo2	transportin 2 (importin 3, karyopherin beta 2b) [Source:MGI Symbol;Acc:MGI:2384849]
ENSMUSG00000025584	-0.374053	0.63016	2.25744	2.59009	Pde8a	phosphodiesterase 8A [Source:MGI Symbol;Acc:MGI:1277116]
ENSMUSG00000078348	-0.374027	0.14667	83.5129	107.312	Sf3b5	splicing factor 3b, subunit 5 [Source:MGI Symbol;Acc:MGI:1913375]
ENSMUSG00000039041	-0.373981	0.0844342	124.13	161.777	Adrm1	adhesion regulating molecule 1 [Source:MGI Symbol;Acc:MGI:1929289]
ENSMUSG00000026988	-0.373734	0.10545	28.7553	37.4426	Wdsub1	WD repeat, SAM and U-box domain containing 1 [Source:MGI Symbol;Acc:MGI:1919387]
ENSMUSG00000003444	-0.373723	0.17239	16.5417	21.494	Med29	mediator complex subunit 29 [Source:MGI Symbol;Acc:MGI:1914474]
ENSMUSG00000030079	-0.373714	0.0998384	159.338	205.818	Ruvbl1	RuvB-like protein 1 [Source:MGI Symbol;Acc:MGI:1928760]
ENSMUSG00000025651	-0.373588	0.0736607	259.667	337.212	Uqcrc1	ubiquinol-cytochrome c reductase core protein 1 [Source:MGI Symbol;Acc:MGI:107876]
ENSMUSG00000020290	-0.373551	0.168778	324.305	414.314	Xpo1	exportin 1 [Source:MGI Symbol;Acc:MGI:2144013]
ENSMUSG00000028957	-0.373516	0.228783	12.8267	16.4635	Per3	period circadian clock 3 [Source:MGI Symbol;Acc:MGI:1277134]
ENSMUSG00000020089	-0.372882	0.183536	99.3716	127.267	Ppa1	pyrophosphatase (inorganic) 1 [Source:MGI Symbol;Acc:MGI:97831]
ENSMUSG00000027217	-0.372828	0.737246	2.13117	2.15828	Tspan18	tetraspanin 18 [Source:MGI Symbol;Acc:MGI:1917186]
ENSMUSG00000049600	-0.372132	0.0889681	33.2805	43.1714	Zbtb45	zinc finger and BTB domain containing 45 [Source:MGI Symbol;Acc:MGI:2685003]
ENSMUSG00000035890	-0.372123	0.153037	81.5551	106.378	Rnf126	ring finger protein 126 [Source:MGI Symbol;Acc:MGI:1917544]
ENSMUSG00000079415	-0.372091	0.478802	1.61663	2.07875	Cntf	ciliary neurotrophic factor [Source:MGI Symbol;Acc:MGI:88439]
ENSMUSG00000028614	-0.372002	0.18586	111.894	142.397	Ndc1	NDC1 transmembrane nucleoporin [Source:MGI Symbol;Acc:MGI:1920037]
ENSMUSG00000020402	-0.371838	0.115819	303.103	390.906	Vdac1	voltage-dependent anion channel 1 [Source:MGI Symbol;Acc:MGI:106919]
ENSMUSG00000084353	-0.371653	0.348376	9.6193	12.1873	Gm15452	predicted gene 15452 [Source:MGI Symbol;Acc:MGI:3768636]
ENSMUSG00000075232	-0.371585	0.213099	345.715	438.328	Amd1	S-adenosylmethionine decarboxylase 1 [Source:MGI Symbol;Acc:MGI:88004]
ENSMUSG00000059939	-0.371474	0.15572	40.1099	51.1037	9430015G10Rik	RIKEN cDNA 9430015G10 gene [Source:MGI Symbol;Acc:MGI:2444364]
ENSMUSG00000048832	-0.371456	0.127444	19.4299	24.8052	Vps37c	vacuolar protein sorting 37C [Source:MGI Symbol;Acc:MGI:2147661]
ENSMUSG00000022914	-0.371398	0.0454484	59.8396	77.4212	Brwd1	bromodomain and WD repeat domain containing 1 [Source:MGI Symbol;Acc:MGI:1890651]
ENSMUSG00000030980	-0.37134	0.123218	110.195	142.033	Knop1	lysine rich nucleolar protein 1 [Source:MGI Symbol;Acc:MGI:1913606]
ENSMUSG00000014873	-0.371243	0.124569	53.7729	70.0452	Surf2	surfeit gene 2 [Source:MGI Symbol;Acc:MGI:98444]
ENSMUSG00000006498	-0.370958	0.0724385	708.991	912.181	Ptbp1	polypyrimidine tract binding protein 1 [Source:MGI Symbol;Acc:MGI:97791]
ENSMUSG00000041733	-0.370829	0.192098	41.1937	53.1467	Coq5	coenzyme Q5 methyltransferase [Source:MGI Symbol;Acc:MGI:1098643]
ENSMUSG00000033161	-0.370629	0.0476297	445.25	575.653	Atp1a1	ATPase, Na+/K+ transporting, alpha 1 polypeptide [Source:MGI Symbol;Acc:MGI:88105]
ENSMUSG00000024841	-0.370479	0.0939089	67.883	87.7777	Eif1ad	eukaryotic translation initiation factor 1A domain containing [Source:MGI Symbol;Acc:MGI:1917110]
ENSMUSG00000091264	-0.370397	0.193492	51.3299	65.7771	Smim13	small integral membrane protein 13 [Source:MGI Symbol;Acc:MGI:2652854]
ENSMUSG00000040565	-0.370061	0.134515	237.48	303.899	Btaf1	B-TFIID TATA-box binding protein associated factor 1 [Source:MGI Symbol;Acc:MGI:2147538]
ENSMUSG00000079334	-0.370008	0.118375	30.0119	38.5702	Nat6	N-acetyltransferase 6 [Source:MGI Symbol;Acc:MGI:1888902]
ENSMUSG00000037243	-0.369968	0.115887	50.911	65.875	Zfp692	zinc finger protein 692 [Source:MGI Symbol;Acc:MGI:2144276]
ENSMUSG00000026627	-0.369919	0.119145	20.6324	26.6631	Tmem206	transmembrane protein 206 [Source:MGI Symbol;Acc:MGI:1914200]
ENSMUSG00000021606	-0.369916	0.171448	59.1614	75.8598	Ndufs6	NADH dehydrogenase (ubiquinone) Fe-S protein 6 [Source:MGI Symbol;Acc:MGI:107932]
ENSMUSG00000034653	-0.369894	0.192468	40.6932	51.7964	Ythdc2	YTH domain containing 2 [Source:MGI Symbol;Acc:MGI:2448561]
ENSMUSG00000021374	-0.369698	0.165057	209.55	266.968	Nup153	nucleoporin 153 [Source:MGI Symbol;Acc:MGI:2385621]
ENSMUSG00000034023	-0.369636	0.198238	68.8256	87.4016	Fancd2	Fanconi anemia, complementation group D2 [Source:MGI Symbol;Acc:MGI:2448480]
ENSMUSG00000042810	-0.369524	0.522043	10.6174	12.6325	Krba1	KRAB-A domain containing 1 [Source:MGI Symbol;Acc:MGI:1925077]
ENSMUSG00000048495	-0.36939	0.19226	10.8606	14.0158	Tyw5	tRNA-yW synthesizing protein 5 [Source:MGI Symbol;Acc:MGI:1915986]
ENSMUSG00000028689	-0.369309	0.223303	9.95252	12.7081	Ccdc163	coiled-coil domain containing 163 [Source:MGI Symbol;Acc:MGI:1915644]
ENSMUSG00000026198	-0.369099	0.19047	69.616	88.3682	Abcb6	ATP-binding cassette, sub-family B (MDR/TAP), member 6 [Source:MGI Symbol;Acc:MGI:1921354]
ENSMUSG00000036975	-0.36887	0.250984	13.2994	17.0805	Tmem177	transmembrane protein 177 [Source:MGI Symbol;Acc:MGI:1913593]
ENSMUSG00000026857	-0.368796	0.141567	22.4985	28.9819	Ntmt1	N-terminal Xaa-Pro-Lys N-methyltransferase 1 [Source:MGI Symbol;Acc:MGI:1913867]
ENSMUSG00000038975	-0.368775	0.116829	124.316	159.095	Rabggtb	Rab geranylgeranyl transferase, b subunit [Source:MGI Symbol;Acc:MGI:99537]
ENSMUSG00000034334	-0.368656	0.377866	3.52301	4.54916	Fam151b	family with sequence similarity 151, member B [Source:MGI Symbol;Acc:MGI:1921192]
ENSMUSG00000005378	-0.368611	0.0753725	58.7769	75.9236	Bud23	BUD23, rRNA methyltransferase and ribosome maturation factor [Source:MGI Symbol;Acc:MGI:1913388]
ENSMUSG00000045205	-0.368547	0.0933563	53.4043	69.4422	Dpy19l4	dpy-19-like 4 (C. elegans) [Source:MGI Symbol;Acc:MGI:2685869]
ENSMUSG00000025492	-0.368161	0.221235	31.1378	40.6663	Ifitm3	interferon induced transmembrane protein 3 [Source:MGI Symbol;Acc:MGI:1913391]
ENSMUSG00000004897	-0.367821	0.119524	1001.81	1281.53	Hdgf	hepatoma-derived growth factor [Source:MGI Symbol;Acc:MGI:1194494]
ENSMUSG00000027333	-0.367525	0.247813	13.385	16.7475	Smox	spermine oxidase [Source:MGI Symbol;Acc:MGI:2445356]
ENSMUSG00000031652	-0.367506	0.0664334	51.4155	66.142	N4bp1	NEDD4 binding protein 1 [Source:MGI Symbol;Acc:MGI:2136825]
ENSMUSG00000000531	-0.367452	0.72565	1.10412	1.16647	Grasp	GRP1 (general receptor for phosphoinositides 1)-associated scaffold protein [Source:MGI Symbol;Acc:MGI:1860303]
ENSMUSG00000037966	-0.367189	0.155007	20.1619	26.1081	Ninj1	ninjurin 1 [Source:MGI Symbol;Acc:MGI:1196617]
ENSMUSG00000076138	-0.367102	0.472565	7.87542	10.508	Gm26377	predicted gene, 26377 [Source:MGI Symbol;Acc:MGI:5456154]
ENSMUSG00000055612	-0.366906	0.0925478	184.148	235.745	Cdca7	cell division cycle associated 7 [Source:MGI Symbol;Acc:MGI:1914203]
ENSMUSG00000021177	-0.366653	0.0932397	48.9821	62.9363	Tdp1	tyrosyl-DNA phosphodiesterase 1 [Source:MGI Symbol;Acc:MGI:1920036]
ENSMUSG00000018583	-0.366548	0.0931831	474.613	609.772	G3bp1	GTPase activating protein (SH3 domain) binding protein 1 [Source:MGI Symbol;Acc:MGI:1351465]
ENSMUSG00000029388	-0.366332	0.15748	84.2606	108.376	Eif2b1	eukaryotic translation initiation factor 2B, subunit 1 (alpha) [Source:MGI Symbol;Acc:MGI:2384802]
ENSMUSG00000071547	-0.366282	0.105668	63.8219	82.8441	Nt5dc2	5'-nucleotidase domain containing 2 [Source:MGI Symbol;Acc:MGI:1917271]
ENSMUSG00000021595	-0.365972	0.130535	409.291	522.136	Nsun2	NOL1/NOP2/Sun domain family member 2 [Source:MGI Symbol;Acc:MGI:107252]
ENSMUSG00000001380	-0.365957	0.217034	205.083	259.021	Hars	histidyl-tRNA synthetase [Source:MGI Symbol;Acc:MGI:108087]
ENSMUSG00000027332	-0.365945	0.0697836	25.3136	32.6409	Ivd	isovaleryl coenzyme A dehydrogenase [Source:MGI Symbol;Acc:MGI:1929242]
ENSMUSG00000018848	-0.365823	0.193697	136.897	173.925	Rars	arginyl-tRNA synthetase [Source:MGI Symbol;Acc:MGI:1914297]
ENSMUSG00000021484	-0.365721	0.049606	228.225	294.001	Lman2	lectin, mannose-binding 2 [Source:MGI Symbol;Acc:MGI:1914140]
ENSMUSG00000032381	-0.365692	0.0615975	84.2644	108.276	Fam96a	family with sequence similarity 96, member A [Source:MGI Symbol;Acc:MGI:1915500]
ENSMUSG00000017715	-0.365677	0.148113	34.0789	44.155	Pgs1	phosphatidylglycerophosphate synthase 1 [Source:MGI Symbol;Acc:MGI:1921701]
ENSMUSG00000019942	-0.365657	0.243643	118.369	148.45	Cdk1	cyclin-dependent kinase 1 [Source:MGI Symbol;Acc:MGI:88351]
ENSMUSG00000004473	-0.365546	0.646043	1.88046	2.62187	Clec11a	C-type lectin domain family 11, member a [Source:MGI Symbol;Acc:MGI:1298219]
ENSMUSG00000000693	-0.36551	0.489302	2.11376	2.64434	Loxl3	lysyl oxidase-like 3 [Source:MGI Symbol;Acc:MGI:1337004]
ENSMUSG00000078872	-0.365504	0.608426	1.50341	2.00211	Gm14401	predicted gene 14401 [Source:MGI Symbol;Acc:MGI:3650075]
ENSMUSG00000051329	-0.365481	0.1485	127.015	162.257	Nup160	nucleoporin 160 [Source:MGI Symbol;Acc:MGI:1926227]
ENSMUSG00000028850	-0.365392	0.277329	8.51546	10.8895	Gpatch3	G patch domain containing 3 [Source:MGI Symbol;Acc:MGI:2442492]
ENSMUSG00000028693	-0.365371	0.171956	210.599	267.315	Nasp	nuclear autoantigenic sperm protein (histone-binding) [Source:MGI Symbol;Acc:MGI:1355328]
ENSMUSG00000036109	-0.365137	0.0777849	40.737	52.4559	Mbnl3	muscleblind like splicing factor 3 [Source:MGI Symbol;Acc:MGI:2444912]
ENSMUSG00000019579	-0.365108	0.159943	53.8157	68.6427	Mydgf	myeloid derived growth factor [Source:MGI Symbol;Acc:MGI:2156020]
ENSMUSG00000039804	-0.364957	0.0696227	68.3484	87.7311	Ncoa5	nuclear receptor coactivator 5 [Source:MGI Symbol;Acc:MGI:2385165]
ENSMUSG00000046822	-0.364755	0.0769557	23.7594	30.5861	Slc39a3	solute carrier family 39 (zinc transporter), member 3 [Source:MGI Symbol;Acc:MGI:2147269]
ENSMUSG00000074476	-0.364679	0.136041	40.8447	52.2692	Spc24	SPC24, NDC80 kinetochore complex component, homolog (S. cerevisiae) [Source:MGI Symbol;Acc:MGI:1914879]
ENSMUSG00000024393	-0.364659	0.22318	588.545	746.981	Prrc2a	proline-rich coiled-coil 2A [Source:MGI Symbol;Acc:MGI:1915467]
ENSMUSG00000039771	-0.364576	0.109834	54.1077	69.3162	Polr2j	polymerase (RNA) II (DNA directed) polypeptide J [Source:MGI Symbol;Acc:MGI:109582]
ENSMUSG00000039887	-0.364551	0.393573	6.48443	8.33363	Alg14	asparagine-linked glycosylation 14 [Source:MGI Symbol;Acc:MGI:1914039]
ENSMUSG00000055491	-0.36429	0.0890668	180.535	233.057	Pprc1	peroxisome proliferative activated receptor, gamma, coactivator-related 1 [Source:MGI Symbol;Acc:MGI:2385096]
ENSMUSG00000025340	-0.364264	0.100316	56.6637	72.6697	Rabgef1	RAB guanine nucleotide exchange factor (GEF) 1 [Source:MGI Symbol;Acc:MGI:1929459]
ENSMUSG00000055760	-0.36423	0.325963	27.2047	34.061	Gemin6	gem nuclear organelle associated protein 6 [Source:MGI Symbol;Acc:MGI:1914492]
ENSMUSG00000039377	-0.364148	0.40159	3.63584	4.77319	Hlx	H2.0-like homeobox [Source:MGI Symbol;Acc:MGI:96109]
ENSMUSG00000029014	-0.363824	0.150368	127.869	162.138	Dnajc2	DnaJ heat shock protein family (Hsp40) member C2 [Source:MGI Symbol;Acc:MGI:99470]
ENSMUSG00000028394	-0.363731	0.0964636	97.975	125.174	Pole3	polymerase (DNA directed), epsilon 3 (p17 subunit) [Source:MGI Symbol;Acc:MGI:1933378]
ENSMUSG00000030037	-0.36366	0.15511	21.2708	27.3047	Mrpl53	mitochondrial ribosomal protein L53 [Source:MGI Symbol;Acc:MGI:1915749]
ENSMUSG00000030512	-0.363508	0.134519	116.819	150.067	Snrpa1	small nuclear ribonucleoprotein polypeptide A' [Source:MGI Symbol;Acc:MGI:1916231]
ENSMUSG00000035203	-0.363452	0.0699656	246.032	316.357	Epn1	epsin 1 [Source:MGI Symbol;Acc:MGI:1333763]
ENSMUSG00000026275	-0.36344	0.0604203	90.1088	115.714	Ppp1r7	protein phosphatase 1, regulatory (inhibitor) subunit 7 [Source:MGI Symbol;Acc:MGI:1913635]
ENSMUSG00000022913	-0.363414	0.102948	43.6507	56.1944	Psmg1	proteasome (prosome, macropain) assembly chaperone 1 [Source:MGI Symbol;Acc:MGI:1860263]
ENSMUSG00000003545	-0.363368	0.655591	118.05	132.268	Fosb	FBJ osteosarcoma oncogene B [Source:MGI Symbol;Acc:MGI:95575]
ENSMUSG00000050107	-0.363368	0.117258	23.7565	30.5627	Haspin	histone H3 associated protein kinase [Source:MGI Symbol;Acc:MGI:1194498]
ENSMUSG00000038764	-0.363247	0.260562	15.4256	20.0738	Ptpn3	protein tyrosine phosphatase, non-receptor type 3 [Source:MGI Symbol;Acc:MGI:105307]
ENSMUSG00000022378	-0.363135	0.142152	85.3469	109.501	Fam49b	family with sequence similarity 49, member B [Source:MGI Symbol;Acc:MGI:1923520]
ENSMUSG00000022946	-0.363093	0.0550621	49.9848	64.4415	Dopey2	dopey family member 2 [Source:MGI Symbol;Acc:MGI:1917278]
ENSMUSG00000009090	-0.363054	0.143361	295.455	374.67	Ap1b1	adaptor protein complex AP-1, beta 1 subunit [Source:MGI Symbol;Acc:MGI:1096368]
ENSMUSG00000001774	-0.362693	0.192249	89.0455	115.801	Chordc1	cysteine and histidine-rich domain (CHORD)-containing, zinc-binding protein 1 [Source:MGI Symbol;Acc:MGI:1914167]
ENSMUSG00000024181	-0.362685	0.119103	68.5777	87.8803	Mrpl28	mitochondrial ribosomal protein L28 [Source:MGI Symbol;Acc:MGI:1915861]
ENSMUSG00000061613	-0.362581	0.0865407	138.304	178.599	U2af1	U2 small nuclear ribonucleoprotein auxiliary factor (U2AF) 1 [Source:MGI Symbol;Acc:MGI:98884]
ENSMUSG00000031016	-0.362491	0.0648682	42.1009	54.0997	Wee1	WEE 1 homolog 1 (S. pombe) [Source:MGI Symbol;Acc:MGI:103075]
ENSMUSG00000072437	-0.36244	0.536272	2.88845	3.70776	Nanos1	nanos C2HC-type zinc finger 1 [Source:MGI Symbol;Acc:MGI:2669254]
ENSMUSG00000026917	-0.362326	0.0725053	131.728	169.021	Wdr5	WD repeat domain 5 [Source:MGI Symbol;Acc:MGI:2155884]
ENSMUSG00000020180	-0.362227	0.13751	103.361	133.808	Snrpd3	small nuclear ribonucleoprotein D3 [Source:MGI Symbol;Acc:MGI:1914582]
ENSMUSG00000018548	-0.362074	0.189606	101.978	128.488	Trim37	tripartite motif-containing 37 [Source:MGI Symbol;Acc:MGI:2153072]
ENSMUSG00000060260	-0.361944	0.568067	1.44636	1.96379	Pwwp2b	PWWP domain containing 2B [Source:MGI Symbol;Acc:MGI:2142008]
ENSMUSG00000027075	-0.361562	0.0563914	96.9325	124.603	Slc43a1	solute carrier family 43, member 1 [Source:MGI Symbol;Acc:MGI:1931352]
ENSMUSG00000039168	-0.36152	0.0901836	53.4428	68.9824	Dap	death-associated protein [Source:MGI Symbol;Acc:MGI:1918190]
ENSMUSG00000025823	-0.361466	0.142118	98.8829	127.914	Pdia4	protein disulfide isomerase associated 4 [Source:MGI Symbol;Acc:MGI:104864]
ENSMUSG00000048701	-0.361433	0.0952859	83.8882	107.032	Ccdc6	coiled-coil domain containing 6 [Source:MGI Symbol;Acc:MGI:1923801]
ENSMUSG00000021891	-0.361207	0.0641686	27.3299	35.0495	Mettl6	methyltransferase like 6 [Source:MGI Symbol;Acc:MGI:1914261]
ENSMUSG00000024902	-0.360969	0.190541	40.5909	51.5336	Mrpl11	mitochondrial ribosomal protein L11 [Source:MGI Symbol;Acc:MGI:2137215]
ENSMUSG00000037458	-0.360948	0.138219	141.552	180.047	Azin1	antizyme inhibitor 1 [Source:MGI Symbol;Acc:MGI:1859169]
ENSMUSG00000024537	-0.360924	0.0731239	65.2561	83.5522	Psmg2	proteasome (prosome, macropain) assembly chaperone 2 [Source:MGI Symbol;Acc:MGI:1922901]
ENSMUSG00000034333	-0.360696	0.146325	94.2816	119.682	Zbed4	zinc finger, BED type containing 4 [Source:MGI Symbol;Acc:MGI:2682302]
ENSMUSG00000026158	-0.360572	0.117757	63.7307	82.3479	Ogfrl1	opioid growth factor receptor-like 1 [Source:MGI Symbol;Acc:MGI:1917405]
ENSMUSG00000017861	-0.360524	0.0852648	108.101	138.266	Mybl2	myeloblastosis oncogene-like 2 [Source:MGI Symbol;Acc:MGI:101785]
ENSMUSG00000019992	-0.359657	0.0924532	22.3261	28.5495	Mtfr2	mitochondrial fission regulator 2 [Source:MGI Symbol;Acc:MGI:1919054]
ENSMUSG00000028933	-0.359562	0.171603	23.2946	29.6814	Xrcc2	X-ray repair complementing defective repair in Chinese hamster cells 2 [Source:MGI Symbol;Acc:MGI:1927345]
ENSMUSG00000017286	-0.359517	0.159272	68.2744	87.228	Glod4	glyoxalase domain containing 4 [Source:MGI Symbol;Acc:MGI:1914451]
ENSMUSG00000011254	-0.359396	0.252592	45.5271	57.777	Thg1l	tRNA-histidine guanylyltransferase 1-like (S. cerevisiae) [Source:MGI Symbol;Acc:MGI:1913878]
ENSMUSG00000027933	-0.359341	0.0722803	92.5336	119.173	Ints3	integrator complex subunit 3 [Source:MGI Symbol;Acc:MGI:2140050]
ENSMUSG00000020212	-0.359259	0.215648	14.0337	17.8966	Mdm1	transformed mouse 3T3 cell double minute 1 [Source:MGI Symbol;Acc:MGI:96951]
ENSMUSG00000022557	-0.359139	0.145555	131.467	166.807	Bop1	block of proliferation 1 [Source:MGI Symbol;Acc:MGI:1334460]
ENSMUSG00000030470	-0.359022	0.66707	2.23613	3.12161	Csrp3	cysteine and glycine-rich protein 3 [Source:MGI Symbol;Acc:MGI:1330824]
ENSMUSG00000041220	-0.358965	0.146439	32.4854	42.0384	Elovl6	ELOVL family member 6, elongation of long chain fatty acids (yeast) [Source:MGI Symbol;Acc:MGI:2156528]
ENSMUSG00000062585	-0.358821	0.0657763	26.1913	33.5563	Cnr2	cannabinoid receptor 2 (macrophage) [Source:MGI Symbol;Acc:MGI:104650]
ENSMUSG00000027787	-0.358697	0.189759	71.4309	89.9919	Nmd3	NMD3 ribosome export adaptor [Source:MGI Symbol;Acc:MGI:2140103]
ENSMUSG00000026622	-0.358682	0.150716	70.2829	89.5366	Nek2	NIMA (never in mitosis gene a)-related expressed kinase 2 [Source:MGI Symbol;Acc:MGI:109359]
ENSMUSG00000032187	-0.358417	0.0898207	303.34	389.428	Smarca4	SWI/SNF related, matrix associated, actin dependent regulator of chromatin, subfamily a, member 4 [Source:MGI Symbol;Acc:MGI:88192]
ENSMUSG00000041341	-0.358311	0.0586811	132.61	170.245	Atg2b	autophagy related 2B [Source:MGI Symbol;Acc:MGI:1923809]
ENSMUSG00000042426	-0.358065	0.100915	70.0267	89.1753	Dhx29	DEAH (Asp-Glu-Ala-His) box polypeptide 29 [Source:MGI Symbol;Acc:MGI:2145374]
ENSMUSG00000026238	-0.358041	0.138515	2094.5	2684.53	Ptma	prothymosin alpha [Source:MGI Symbol;Acc:MGI:97803]
ENSMUSG00000052253	-0.357901	0.0585227	52.4525	67.2545	Zfp622	zinc finger protein 622 [Source:MGI Symbol;Acc:MGI:1289282]
ENSMUSG00000022299	-0.357871	0.224981	28.4052	35.8543	Slc25a32	solute carrier family 25, member 32 [Source:MGI Symbol;Acc:MGI:1917156]
ENSMUSG00000024177	-0.357859	0.180028	42.2702	53.5281	Nme4	NME/NM23 nucleoside diphosphate kinase 4 [Source:MGI Symbol;Acc:MGI:1931148]
ENSMUSG00000047123	-0.35777	0.170889	11.5498	14.7349	Ticam1	toll-like receptor adaptor molecule 1 [Source:MGI Symbol;Acc:MGI:2147032]
ENSMUSG00000024158	-0.357573	0.113967	29.9751	38.3939	Hagh	hydroxyacyl glutathione hydrolase [Source:MGI Symbol;Acc:MGI:95745]
ENSMUSG00000035575	-0.357545	0.0754346	96.4314	123.593	Utp6	UTP6 small subunit processome component [Source:MGI Symbol;Acc:MGI:2445193]
ENSMUSG00000026155	-0.35753	0.104785	78.7554	100.324	Smap1	small ArfGAP 1 [Source:MGI Symbol;Acc:MGI:2138261]
ENSMUSG00000051391	-0.357481	0.0802518	213.929	275.447	Ywhag	tyrosine 3-monooxygenase/tryptophan 5-monooxygenase activation protein, gamma polypeptide [Source:MGI Symbol;Acc:MGI:108109]
ENSMUSG00000020022	-0.357012	0.107517	53.5802	68.9199	Ndufa12	NADH dehydrogenase (ubiquinone) 1 alpha subcomplex, 12 [Source:MGI Symbol;Acc:MGI:1913664]
ENSMUSG00000051695	-0.356905	0.0598325	534.351	683.81	Pcbp1	poly(rC) binding protein 1 [Source:MGI Symbol;Acc:MGI:1345635]
ENSMUSG00000020224	-0.356876	0.134515	48.7108	62.5204	Llph	LLP homolog, long-term synaptic facilitation (Aplysia) [Source:MGI Symbol;Acc:MGI:1913475]
ENSMUSG00000047989	-0.356875	0.139704	61.46	78.1783	Ino80c	INO80 complex subunit C [Source:MGI Symbol;Acc:MGI:2443014]
ENSMUSG00000074182	-0.356691	0.118754	23.6845	30.3363	Znhit6	zinc finger, HIT type 6 [Source:MGI Symbol;Acc:MGI:1916996]
ENSMUSG00000045983	-0.356589	0.0715032	847.467	1084.81	Eif4g1	eukaryotic translation initiation factor 4, gamma 1 [Source:MGI Symbol;Acc:MGI:2384784]
ENSMUSG00000020706	-0.356578	0.246289	247.876	309.5	Ftsj3	FtsJ RNA methyltransferase homolog 3 (E. coli) [Source:MGI Symbol;Acc:MGI:1860295]
ENSMUSG00000090290	-0.35657	0.0977581	55.3411	70.8618	Tarbp1	TAR RNA binding protein 1 [Source:MGI Symbol;Acc:MGI:4936930]
ENSMUSG00000020397	-0.356517	0.122994	45.5043	58.0656	Med7	mediator complex subunit 7 [Source:MGI Symbol;Acc:MGI:1913463]
ENSMUSG00000010936	-0.356506	0.0665342	73.1864	93.9399	Vac14	Vac14 homolog (S. cerevisiae) [Source:MGI Symbol;Acc:MGI:2157980]
ENSMUSG00000003779	-0.356382	0.281556	120.111	149.286	Kif20a	kinesin family member 20A [Source:MGI Symbol;Acc:MGI:1201682]
ENSMUSG00000091971	-0.356323	0.762766	40.5687	65.0332	Hspa1a	heat shock protein 1A [Source:MGI Symbol;Acc:MGI:96244]
ENSMUSG00000022682	-0.35607	0.107311	103.565	132.751	Rrn3	RRN3 RNA polymerase I transcription factor homolog (yeast) [Source:MGI Symbol;Acc:MGI:1925255]
ENSMUSG00000031715	-0.356034	0.0999441	304.072	387.164	Smarca5	SWI/SNF related, matrix associated, actin dependent regulator of chromatin, subfamily a, member 5 [Source:MGI Symbol;Acc:MGI:1935129]
ENSMUSG00000043618	-0.355984	0.109834	22.0289	28.208	Eif5al3-ps	eukaryotic translation initiation factor 5A-like 3, pseudogene [Source:MGI Symbol;Acc:MGI:3643585]
ENSMUSG00000033285	-0.35594	0.175855	122.788	155.194	Wdr3	WD repeat domain 3 [Source:MGI Symbol;Acc:MGI:2443143]
ENSMUSG00000052033	-0.355907	0.222475	22.0145	28.0604	Pfdn4	prefoldin 4 [Source:MGI Symbol;Acc:MGI:1923512]
ENSMUSG00000022827	-0.355733	0.211939	13.6532	17.6671	Rabl3	RAB, member RAS oncogene family-like 3 [Source:MGI Symbol;Acc:MGI:1914907]
ENSMUSG00000079108	-0.355642	0.0533076	160.199	204.865	Srp54c	signal recognition particle 54C [Source:MGI Symbol;Acc:MGI:3714359]
ENSMUSG00000075705	-0.354643	0.0975687	31.8918	40.9587	Msrb1	methionine sulfoxide reductase B1 [Source:MGI Symbol;Acc:MGI:1351642]
ENSMUSG00000047434	-0.354632	0.208413	17.4099	21.7427	Xxylt1	xyloside xylosyltransferase 1 [Source:MGI Symbol;Acc:MGI:2146443]
ENSMUSG00000041438	-0.354533	0.167379	116.199	146.797	Utp4	UTP4 small subunit processome component [Source:MGI Symbol;Acc:MGI:1096573]
ENSMUSG00000031112	-0.354347	0.155559	64.8313	83.149	Stk26	serine/threonine kinase 26 [Source:MGI Symbol;Acc:MGI:1917665]
ENSMUSG00000091549	-0.354313	0.183284	16.8079	21.66	Gm6548	predicted gene 6548 [Source:MGI Symbol;Acc:MGI:3644071]
ENSMUSG00000039630	-0.353976	0.0933563	1177.15	1498.36	Hnrnpu	heterogeneous nuclear ribonucleoprotein U [Source:MGI Symbol;Acc:MGI:1858195]
ENSMUSG00000028124	-0.35389	0.14043	253.011	319.259	Gclm	glutamate-cysteine ligase, modifier subunit [Source:MGI Symbol;Acc:MGI:104995]
ENSMUSG00000032116	-0.353858	0.0577362	230.942	295.392	Stt3a	STT3, subunit of the oligosaccharyltransferase complex, homolog A (S. cerevisiae) [Source:MGI Symbol;Acc:MGI:105124]
ENSMUSG00000035835	-0.353677	0.333144	30.9467	39.0144	Plppr3	phospholipid phosphatase related 3 [Source:MGI Symbol;Acc:MGI:2388640]
ENSMUSG00000001415	-0.353661	0.0587514	107.77	137.55	Smg5	Smg-5 homolog, nonsense mediated mRNA decay factor (C. elegans) [Source:MGI Symbol;Acc:MGI:2447364]
ENSMUSG00000042496	-0.353564	0.131098	15.5779	19.7552	Prdm10	PR domain containing 10 [Source:MGI Symbol;Acc:MGI:2682952]
ENSMUSG00000021610	-0.353524	0.103283	133.775	171.775	Clptm1l	CLPTM1-like [Source:MGI Symbol;Acc:MGI:2442892]
ENSMUSG00000029163	-0.353505	0.4059	41.9273	52.1077	Emilin1	elastin microfibril interfacer 1 [Source:MGI Symbol;Acc:MGI:1926189]
ENSMUSG00000022142	-0.353478	0.155636	155.75	196.756	Nup155	nucleoporin 155 [Source:MGI Symbol;Acc:MGI:2181182]
ENSMUSG00000027067	-0.353246	0.127584	455.715	577.336	Ssrp1	structure specific recognition protein 1 [Source:MGI Symbol;Acc:MGI:107912]
ENSMUSG00000021731	-0.35323	0.0725831	59.3256	75.6776	Mrps30	mitochondrial ribosomal protein S30 [Source:MGI Symbol;Acc:MGI:1926237]
ENSMUSG00000027342	-0.353181	0.24077	471.372	588.174	Pcna	proliferating cell nuclear antigen [Source:MGI Symbol;Acc:MGI:97503]
ENSMUSG00000017478	-0.353172	0.0696502	166.237	213.054	Zc3h18	zinc finger CCCH-type containing 18 [Source:MGI Symbol;Acc:MGI:1923264]
ENSMUSG00000071497	-0.35312	0.113967	122.277	155.238	Nutf2-ps1	nuclear transport factor 2, pseudogene 1 [Source:MGI Symbol;Acc:MGI:108008]
ENSMUSG00000027349	-0.352831	0.056495	65.4845	83.6968	Fam98b	family with sequence similarity 98, member B [Source:MGI Symbol;Acc:MGI:1915465]
ENSMUSG00000032456	-0.352812	0.0843263	34.8998	44.6556	Nmnat3	nicotinamide nucleotide adenylyltransferase 3 [Source:MGI Symbol;Acc:MGI:1921330]
ENSMUSG00000043243	-0.352647	0.356671	14.949	18.6081	Fam129c	family with sequence similarity 129, member C [Source:MGI Symbol;Acc:MGI:3686743]
ENSMUSG00000021258	-0.352604	0.062159	67.9255	86.8426	Ccnk	cyclin K [Source:MGI Symbol;Acc:MGI:1276106]
ENSMUSG00000026112	-0.352584	0.0885463	191.968	244.877	Coa5	cytochrome C oxidase assembly factor 5 [Source:MGI Symbol;Acc:MGI:1923428]
ENSMUSG00000025577	-0.352547	0.188076	12.7886	16.2415	Cbx2	chromobox 2 [Source:MGI Symbol;Acc:MGI:88289]
ENSMUSG00000015290	-0.352538	0.066496	54.9249	70.0021	Ubl4a	ubiquitin-like 4A [Source:MGI Symbol;Acc:MGI:95049]
ENSMUSG00000089824	-0.352528	0.053747	74.3436	94.935	Rbm12	RNA binding motif protein 12 [Source:MGI Symbol;Acc:MGI:1922960]
ENSMUSG00000042606	-0.352195	0.103782	83.2585	106.522	Hirip3	HIRA interacting protein 3 [Source:MGI Symbol;Acc:MGI:2142364]
ENSMUSG00000024091	-0.352013	0.12216	125.229	158.753	Vapa	vesicle-associated membrane protein, associated protein A [Source:MGI Symbol;Acc:MGI:1353561]
ENSMUSG00000024048	-0.351903	0.0476297	126.826	161.777	Myl12a	myosin, light chain 12A, regulatory, non-sarcomeric [Source:MGI Symbol;Acc:MGI:1914518]
ENSMUSG00000023068	-0.351846	0.114736	74.1838	95.4358	Nus1	NUS1 dehydrodolichyl diphosphate synthase subunit [Source:MGI Symbol;Acc:MGI:1196365]
ENSMUSG00000051483	-0.351645	0.159168	34.0226	43.1115	Cbr1	carbonyl reductase 1 [Source:MGI Symbol;Acc:MGI:88284]
ENSMUSG00000034574	-0.351485	0.171444	91.6085	115.765	Daam1	dishevelled associated activator of morphogenesis 1 [Source:MGI Symbol;Acc:MGI:1914596]
ENSMUSG00000000149	-0.351318	0.100281	154.296	195.536	Gna12	guanine nucleotide binding protein, alpha 12 [Source:MGI Symbol;Acc:MGI:95767]
ENSMUSG00000026377	-0.350952	0.228504	130.012	162.38	Nifk	nucleolar protein interacting with the FHA domain of MKI67 [Source:MGI Symbol;Acc:MGI:1915199]
ENSMUSG00000001445	-0.350933	0.111379	49.9694	63.7625	Mrpl10	mitochondrial ribosomal protein L10 [Source:MGI Symbol;Acc:MGI:1333801]
ENSMUSG00000079614	-0.350851	0.160913	117.824	148.301	Seh1l	SEH1-like (S. cerevisiae [Source:MGI Symbol;Acc:MGI:1919374]
ENSMUSG00000025591	-0.350757	0.0968785	38.473	49.0066	Tma16	translation machinery associated 16 [Source:MGI Symbol;Acc:MGI:1913532]
ENSMUSG00000041429	-0.350638	0.377853	3.63281	4.67117	Nthl1	nth (endonuclease III)-like 1 (E.coli) [Source:MGI Symbol;Acc:MGI:1313275]
ENSMUSG00000021670	-0.350618	0.124539	62.3132	79.1393	Hmgcr	3-hydroxy-3-methylglutaryl-Coenzyme A reductase [Source:MGI Symbol;Acc:MGI:96159]
ENSMUSG00000026491	-0.350544	0.217711	363.436	453.425	Ahctf1	AT hook containing transcription factor 1 [Source:MGI Symbol;Acc:MGI:1915033]
ENSMUSG00000049536	-0.350518	0.710054	1.90936	2.89554	Tceal1	transcription elongation factor A (SII)-like 1 [Source:MGI Symbol;Acc:MGI:2385317]
ENSMUSG00000027405	-0.350481	0.174887	457.995	575.495	Nop56	NOP56 ribonucleoprotein [Source:MGI Symbol;Acc:MGI:1914384]
ENSMUSG00000038351	-0.350245	0.097873	20.4879	26.2063	Sgsm2	small G protein signaling modulator 2 [Source:MGI Symbol;Acc:MGI:2144695]
ENSMUSG00000025817	-0.350128	0.0917001	103.309	131.204	Nudt5	nudix (nucleoside diphosphate linked moiety X)-type motif 5 [Source:MGI Symbol;Acc:MGI:1858232]
[truncated: 9,721 more rows]
