# Supplementary material for: The pluripotency factor NANOG controls primitive hematopoiesis and directly regulates Tal1
Source: EMBO J. 2019 Feb 27;38(7):e99122. doi: 10.15252/embj.201899122 (PMC6443201; doi:10.15252/embj.201899122)
Supplement: Supplementary file 3 — Dataset EV2 [file EMBJ-38-e99122-s003.xlsx]

## Sheet: Legend
Dataset EV2: Supplementary information on RT-qPCR primers used and the primers used for obtaining the in situ hybridization probes presented in the paper.

## Sheet: RT-qPCR primers
	forward primer	reverse primer
Actin b	CAGAAGGAGATTACTGCTCTGGCT	TACTCCTGCTTGCTGATCCACATC
Brachyury	GTCTAGCCTCGGAGTGCCT	CCATTGCTCACAGACCAGAG
Eomes	TTCACCTTCTAGAGACACAG	GAGTTAACCTGTCATTTTCTG
Gata1	CTGCATCGCTCCCTGTCAC	GCAGGCTTCCATGAAACTTGG
Hbb-bh1	GAAACCCCCGGATTAGAGCC	GAGCAAAGGTCTCCTTGAGGT
Kdr	TTTGGCAAATACAACCCTTCAGA	GCAGAAGATACTGTCACCACC
Klf1	AGACTGTCTTACCCTCCATCA	GGTCCTCCGATTTCAGACTCA
Nanog	CTTACAAGGGTCTGCTACTGAGATGC	TGCTTCCTGGCAAGGACCTT
Runx1	GCAGGCAACGATGAAAACTAC	GCAACTTGTGGCGGATTTGTA
Stil	GACACAATTCAGGACTGGTAGAC	GGATGATCCACTTTCTGTTCA
Tal1	CACTAGGCAGTGGGTTCTTTG	GGTGTGAGGACCATCAGAAATCT
Ywhaz	CGTTGTAGGAGCCCGTAGGTCAT	TCTGGTTGCGAAGCATTGGG

## Sheet: in situ probe primers
	forward primer	reverse primer
Gata1	ATTTAGGTGACACTATAGAA GATGGAATCCAGACGAGGAA	GTAATACGACTCACTATAGGG CACTCAGGAACTGAGGCACA
Hbb-bh1	ATTTAGGTGACACTATAGAA ACTCTGGGAAGGCTCCTGAT	GTAATACGACTCACTATAGGG TTGTGCTCTCAATGCAGTCC
Klf1	ATTTAGGTGACACTATAGAA CCACAGTACCAAGGCCACTT	GTAATACGACTCACTATAGGG ATCTCACCCCAGTCCATCTG
Redrum	ATTTAGGTGACACTATAGAA GTTGCACTGCAGGTTCTTCA	GTAATACGACTCACTATAGGG TTCCCGCTATGTGAGTTTCC
*italics denote SP6 or T7 RNA polymerase recognition sequences used for probe generation
